# Supplementary material for: Transcriptomic analysis of the liver of cholesterol-fed rabbits reveals altered hepatic lipid metabolism and inflammatory response
Source: Sci Rep. 2018 Apr 24;8:6437. doi: 10.1038/s41598-018-24813-1 (PMC5915436; doi:10.1038/s41598-018-24813-1)
Supplement: Supplementary file 1 — Table S1 [file 41598_2018_24813_MOESM1_ESM.xlsx]

## Sheet: S2 Table. Results of differenti
gene	Pos	Strand	control	treat	log2(Fold_change)	p-value	q-value	Web
LOC100346433	NW_003161342.1:5988-7453	+	0	57.3158	9.89337	2.42e-11	1.4e-09	http://www.ncbi.nlm.nih.gov/gene/?term=LOC100346433
LOC100009480	NW_003159343.1:2524292-2525899	-	0	45.7776	9.79698	1.85e-09	8.61e-08	http://www.ncbi.nlm.nih.gov/gene/?term=LOC100009480
SPR-I	NC_013681.1:39397295-39399046	-	0	12.803	8.61263	0.000591741	0.00962406	http://www.ncbi.nlm.nih.gov/gene/?term=SPR-I
LOC100358738	NW_003159378.1:1981794-1983118	+	0	9.96471	8.29254	0.00202947	0.0271796	http://www.ncbi.nlm.nih.gov/gene/?term=LOC100358738
CLIC6	NW_003159355.1:1466132-1473396	+	0	11.9324	8.19314	0.00068674	0.0109424	http://www.ncbi.nlm.nih.gov/gene/?term=CLIC6
KRT20	NC_013687.1:41938024-41942811	-	0	50.327	7.15919	2.88e-13	2.04e-11	http://www.ncbi.nlm.nih.gov/gene/?term=KRT20
DACT2	NW_003159556.1:329802-332180	+	0	9.90581	7.09981	0.00117297	0.0172441	http://www.ncbi.nlm.nih.gov/gene/?term=DACT2
GPNMB	NC_013678.1:8358886-8360451	+	2.74005	350.622	6.99957	1.3e-83	6e-81	http://www.ncbi.nlm.nih.gov/gene/?term=GPNMB
TREM2	NC_013680.1:30916433-30918319	-	0	21.2936	6.68236	1.45e-06	4.46e-05	http://www.ncbi.nlm.nih.gov/gene/?term=TREM2
SPRN	NC_013686.1:69661699-69663938	+	0	11.9235	6.55263	0.000297895	0.00532993	http://www.ncbi.nlm.nih.gov/gene/?term=SPRN
MLPH	NW_003159466.1:566521-568422	+	0	9.73438	6.33505	0.00102783	0.01545	http://www.ncbi.nlm.nih.gov/gene/?term=MLPH
LOC103350491	NC_013682.1:91274981-91280805	-	0	8.70881	6.30636	0.00189245	0.0257068	http://www.ncbi.nlm.nih.gov/gene/?term=LOC103350491
GPR149	NC_013682.1:48632896-48634947	-	0	10.8779	6.26654	0.000512162	0.00850604	http://www.ncbi.nlm.nih.gov/gene/?term=GPR149
CYTL1	NW_003159500.1:378724-380361	+	0	38.8255	6.22401	5.09e-11	2.86e-09	http://www.ncbi.nlm.nih.gov/gene/?term=CYTL1
LGALS3	NC_013685.1:73821809-73827372	+	5.14053	373.78	6.18413	1.96e-92	9.58e-90	http://www.ncbi.nlm.nih.gov/gene/?term=LGALS3
NR1D1	NC_013687.1:41297160-41298837	-	0	41.1197	6.11344	1.29e-11	7.64e-10	http://www.ncbi.nlm.nih.gov/nuccore/NR1D1
COL1A1	NC_013687.1:37487466-37488044	+	3.6645	226.402	5.94913	5.26e-57	1.66e-54	http://www.ncbi.nlm.nih.gov/gene/?term=COL1A1
COL6A3	NW_003159466.1:446726-453027	-	0	16.4501	5.86952	1.78e-05	0.000444212	http://www.ncbi.nlm.nih.gov/gene/?term=COL6A3
TMEM45A	NC_013682.1:120113726-120141873	-	0	10.8132	5.84813	0.000502173	0.00839419	http://www.ncbi.nlm.nih.gov/gene/?term=TMEM45A
MRC2	NC_013687.1:47650585-47653176	+	0	12.1443	5.82846	0.000226111	0.0042039	http://www.ncbi.nlm.nih.gov/gene/?term=MRC2
SPP1	NC_013683.1:62162444-62163765	-	0	47.2664	5.81578	3.44e-13	2.41e-11	http://www.ncbi.nlm.nih.gov/gene/?term=SPP1
LOC100343913	NC_013681.1:132965104-132966670	-	0	23.115	5.73756	3.59e-07	1.22e-05	http://www.ncbi.nlm.nih.gov/gene/?term=LOC100343913
MFAP4	NW_003159443.1:321651-323078	+	3.70198	192.926	5.7036	6.04e-49	1.52e-46	http://www.ncbi.nlm.nih.gov/gene/?term=MFAP4
PRAP1	NC_013686.1:69698956-69701620	-	0	16.1276	5.6079	2.13e-05	0.00052239	http://www.ncbi.nlm.nih.gov/gene/?term=PRAP1
NPR2	NC_013669.1:18140828-18150151	-	0	18.0821	5.54373	6.78e-06	0.000186549	http://www.ncbi.nlm.nih.gov/gene/?term=NPR2
GAL3ST4	NW_003160355.1:3404-7530	+	0	11.0467	5.52731	0.000435764	0.00740758	http://www.ncbi.nlm.nih.gov/gene/?term=GAL3ST4
MMP2	NC_013673.1:11741114-11743377	+	1.17284	53.1799	5.5028	1.19e-14	9.02e-13	http://www.ncbi.nlm.nih.gov/gene/?term=MMP2
SREBF1	NW_003159734.1:14023-25104	-	2.63557	107.157	5.34547	7.38e-28	1.09e-25	http://www.ncbi.nlm.nih.gov/gene/?term=SREBF1
LTBP4	NW_003160986.1:13057-13613	-	1.68247	60.9188	5.17824	1.86e-16	1.58e-14	http://www.ncbi.nlm.nih.gov/gene/?term=LTBP4
LOC103347471	NW_003161422.1:3611-3932	+	0	11.5769	5.16559	0.000334187	0.00586305	http://www.ncbi.nlm.nih.gov/gene/?term=LOC103347471
LOC100339265	NC_013686.1:64086339-64093343	+	1.70016	57.9874	5.092	1.08e-15	8.71e-14	http://www.ncbi.nlm.nih.gov/gene/?term=LOC100339265
LOC100343357	NW_003159444.1:122898-125673	-	0	10.6575	5.07677	0.000589807	0.00960992	http://www.ncbi.nlm.nih.gov/gene/?term=LOC100343357
BHLHE22	NC_013671.1:80519418-80521172	+	0	13.6122	5.00093	0.000105666	0.00217514	http://www.ncbi.nlm.nih.gov/gene/?term=BHLHE22
TMEM119	NW_003159403.1:362165-364114	+	0	9.97817	4.97154	0.000909022	0.013872	http://www.ncbi.nlm.nih.gov/gene/?term=TMEM119
COL6A2	NC_013682.1:163843534-163861095	-	1.95823	60.9137	4.95915	2.53e-16	2.13e-14	http://www.ncbi.nlm.nih.gov/gene/?term=COL6A2
LOC100346910	NC_013686.1:40841195-40842164	+	0	14.0716	4.94668	8.25e-05	0.00174838	http://www.ncbi.nlm.nih.gov/gene/?term=LOC100346910
CCL25	NW_003159393.1:570058-571878	-	0	8.03335	4.92673	0.00294742	0.0366711	http://www.ncbi.nlm.nih.gov/gene/?term=CCL25
IGFBP5	NC_013675.1:158093549-158109942	-	2.25357	66.3213	4.87919	1.44e-17	1.32e-15	http://www.ncbi.nlm.nih.gov/gene/?term=IGFBP5
COL6A1	NW_003159572.1:44469-45832	-	2.04919	58.3219	4.83091	1.35e-15	1.07e-13	http://www.ncbi.nlm.nih.gov/gene/?term=COL6A1
ITGAD	NW_003159378.1:942880-944455	-	0	25.3142	4.80007	1.45e-07	5.29e-06	http://www.ncbi.nlm.nih.gov/gene/?term=ITGAD
LOC103347318	NW_003160777.1:12992-4386	-	0	14.7344	4.77754	6.09e-05	0.0013274	http://www.ncbi.nlm.nih.gov/gene/?term=LOC103347318
COL1A2	NC_013678.1:34531120-34533742	-	5.09993	138.802	4.7664	8.88e-35	1.6e-32	http://www.ncbi.nlm.nih.gov/gene/?term=COL1A2
CYGB	NW_003159469.1:229868-233361	+	0	15.756	4.76577	3.41e-05	0.000797549	http://www.ncbi.nlm.nih.gov/gene/?term=CYGB
TUBB2B	NW_003159341.1:2452417-2454101	+	1.18618	32.0154	4.75437	3.51e-09	1.56e-07	http://www.ncbi.nlm.nih.gov/gene/?term=TUBB2B
CPLX1	NW_003159758.1:64055-67751	+	1.65812	44.1248	4.73397	4.26e-12	2.64e-10	http://www.ncbi.nlm.nih.gov/gene/?term=CPLX1
RRAGD	NC_013680.1:76220780-76242875	-	0	18.9827	4.71459	5.59e-06	0.000156952	http://www.ncbi.nlm.nih.gov/gene/?term=RRAGD
LOC103348795	NC_013675.1:129328053-129336614	-	3.49879	89.2526	4.67297	8.13e-23	9.72e-21	http://www.ncbi.nlm.nih.gov/gene/?term=LOC103348795
LOC103345087	NC_013678.1:44670131-44671039	+	1.29643	32.5908	4.65184	2.9e-09	1.31e-07	http://www.ncbi.nlm.nih.gov/gene/?term=LOC103345087
LOC103346514	NW_003159740.1:101187-103457	+	38.5326	922.56	4.58149	6.91e-218	8.32e-215	http://www.ncbi.nlm.nih.gov/gene/?term=LOC103346514
LOC103346774	NW_003159937.1:74742-78630	+	0	7.73577	4.57011	0.00393535	0.0460433	http://www.ncbi.nlm.nih.gov/gene/?term=LOC103346774
FBLN5	NC_013688.1:14031001-14039627	+	1.99296	45.5956	4.51591	2.87e-12	1.82e-10	http://www.ncbi.nlm.nih.gov/gene/?term=FBLN5
IGFBP6	NC_013672.1:36975097-36975949	+	3.0832	70.4144	4.51337	4.02e-18	3.78e-16	http://www.ncbi.nlm.nih.gov/gene/?term=IGFBP6
PDGFRB	NC_013671.1:31913930-31929283	-	1.00308	22.6947	4.49985	8.49e-07	2.7e-05	http://www.ncbi.nlm.nih.gov/gene/?term=PDGFRB
FAM13A	NC_013683.1:61319122-61330479	+	0	17.5776	4.49452	1.48e-05	0.000374696	http://www.ncbi.nlm.nih.gov/gene/?term=FAM13A
LOX	NC_013671.1:6341290-6342402	-	0	13.6425	4.45573	0.000138995	0.00274537	http://www.ncbi.nlm.nih.gov/gene/?term=LOX
COL3A1	NC_013675.1:129335720-129341658	+	10.3279	224.891	4.4446	6.31e-54	1.81e-51	http://www.ncbi.nlm.nih.gov/gene/?term=COL3A1
LOC103347271	NW_003160639.1:21078-21387	-	0	8.52741	4.41413	0.00264489	0.033531	http://www.ncbi.nlm.nih.gov/gene/?term=LOC103347271
LOC103347032	NW_003160236.1:7155-7499	+	0	10.8611	4.40172	0.000697099	0.0110684	http://www.ncbi.nlm.nih.gov/gene/?term=LOC103347032
LOC100341432	NC_013678.1:44671337-44675527	+	2.03996	42.4414	4.37886	2.15e-11	1.25e-09	http://www.ncbi.nlm.nih.gov/gene/?term=LOC100341432
TNXB	NC_013680.1:20888617-20897624	-	0	13.5222	4.28135	0.000170068	0.00326969	http://www.ncbi.nlm.nih.gov/gene/?term=TNXB
ANXA13	NC_013671.1:139514415-139540306	-	8.42328	163.251	4.27657	5.52e-39	1.12e-36	http://www.ncbi.nlm.nih.gov/gene/?term=ANXA13
LOC103346400	NW_003159679.1:76758-77522	+	1.00946	18.8633	4.22393	9.59e-06	0.000254179	http://www.ncbi.nlm.nih.gov/gene/?term=LOC103346400
LTBP3	NW_003162027.1:5945-6388	-	0	9.62427	4.20954	0.00158328	0.0220377	http://www.ncbi.nlm.nih.gov/gene/?term=LTBP3
IGFBP2	NC_013675.1:158077237-158081810	+	104.572	1894.55	4.17929	0	0	http://www.ncbi.nlm.nih.gov/gene/?term=IGFBP2
ABCA1	NC_013669.1:8261651-8264100	+	0	17.289	4.13093	2.51e-05	0.000603881	http://www.ncbi.nlm.nih.gov/gene/?term=ABCA1
MYO7B	NC_013675.1:59358913-59372560	+	0	7.94532	4.12933	0.00428731	0.0492359	http://www.ncbi.nlm.nih.gov/gene/?term=MYO7B
WFDC2	NW_003159351.1:621103-623296	+	1.06787	18.5634	4.11966	1.28e-05	0.000331621	http://www.ncbi.nlm.nih.gov/gene/?term=WFDC2
ZNF579	NW_003160603.1:10669-9943	+	0	10.3952	4.08696	0.0011216	0.0166378	http://www.ncbi.nlm.nih.gov/gene/?term=ZNF579
CREB3L1	NC_013669.1:185637328-185674103	+	0	9.25973	4.07945	0.00211567	0.0280427	http://www.ncbi.nlm.nih.gov/gene/?term=CREB3L1
LRRC32	NC_013669.1:140217112-140226233	+	0	12.8391	4.06939	0.000298402	0.00532844	http://www.ncbi.nlm.nih.gov/gene/?term=LRRC32
CLDN3	NW_003159391.1:847389-848626	+	3.04849	51.0796	4.06658	5.49e-13	3.8e-11	http://www.ncbi.nlm.nih.gov/gene/?term=CLDN3
HBQ1_1	NW_003159776.1:131681-132190	+	5.97289	97.6763	4.03151	2.52e-23	3.09e-21	http://www.ncbi.nlm.nih.gov/gene/?term=HBQ1_1
CAPG	NC_013670.1:100830111-100846613	+	1.40458	22.3427	3.9916	2.08e-06	6.28e-05	http://www.ncbi.nlm.nih.gov/gene/?term=CAPG
LOC103349362	NC_013677.1:52820053-52822332	+	0	8.31096	3.98114	0.00382664	0.0451518	http://www.ncbi.nlm.nih.gov/gene/?term=LOC103349362
EPPK1	NW_003160121.1:53100-60680	+	2.62934	40.8876	3.95889	1.51e-10	7.92e-09	http://www.ncbi.nlm.nih.gov/gene/?term=EPPK1
CCDC3	NC_013684.1:17651346-17654841	-	0	13.2584	3.95362	0.000266796	0.00485532	http://www.ncbi.nlm.nih.gov/gene/?term=CCDC3
NR4A1	NC_013672.1:36204219-36207535	+	0	11.0617	3.95257	0.000869543	0.0133259	http://www.ncbi.nlm.nih.gov/nuccore/NR4A1
ZFP36L2	NC_013670.1:143015842-143018160	+	3.05226	46.9239	3.94237	7.25e-12	4.41e-10	http://www.ncbi.nlm.nih.gov/gene/?term=ZFP36L2
CA14	NC_013681.1:41783251-41787489	-	0	14.8107	3.91461	0.000122099	0.00246286	http://www.ncbi.nlm.nih.gov/gene/?term=CA14
LOC100340226	NC_013672.1:39219893-39221477	+	1.51955	22.6875	3.90018	2.04e-06	6.16e-05	http://www.ncbi.nlm.nih.gov/gene/?term=LOC100340226
ACTN1	NC_013688.1:3387726-3390006	+	2.32628	34.7057	3.89908	4.25e-09	1.87e-07	http://www.ncbi.nlm.nih.gov/gene/?term=ACTN1
ADAMTS2	NW_003159356.1:729583-802689	-	0	11.825	3.89533	0.000608513	0.00983481	http://www.ncbi.nlm.nih.gov/gene/?term=ADAMTS2
COL5A1	NW_003160288.1:48623-48879	-	1.26237	18.4333	3.86811	1.95e-05	0.000482004	http://www.ncbi.nlm.nih.gov/gene/?term=COL5A1
FHL2	NC_013670.1:86994818-87003564	+	3.1228	45.4137	3.86222	2.08e-11	1.22e-09	http://www.ncbi.nlm.nih.gov/gene/?term=FHL2
NES	NC_013681.1:36261855-36265544	+	0	9.37761	3.85549	0.00234224	0.0304204	http://www.ncbi.nlm.nih.gov/gene/?term=NES
RASL12	NC_013685.1:7241962-7245969	+	0	9.44536	3.84917	0.00226988	0.0296299	http://www.ncbi.nlm.nih.gov/gene/?term=RASL12
ABCG1	NW_003159937.1:71452-93510	+	0	12.8425	3.83003	0.000379709	0.00655342	http://www.ncbi.nlm.nih.gov/gene/?term=ABCG1
LOC103347216	NW_003160534.1:10474-13369	-	0	8.47459	3.82802	0.00389682	0.0457705	http://www.ncbi.nlm.nih.gov/gene/?term=LOC103347216
LOC103349490	NC_013678.1:14684900-14688733	+	0	11.7461	3.78778	0.00070695	0.0111756	http://www.ncbi.nlm.nih.gov/gene/?term=LOC103349490
LOXL1	NW_003159737.1:16293-18085	+	2.09666	27.935	3.73591	1.99e-07	7.11e-06	http://www.ncbi.nlm.nih.gov/gene/?term=LOXL1
ISLR	NW_003159737.1:109614-111486	+	1.26234	16.6874	3.72458	5.95e-05	0.0012995	http://www.ncbi.nlm.nih.gov/gene/?term=ISLR
SLC16A3	NW_003159908.1:46661-47779	-	7.84477	103.204	3.71762	1.89e-23	2.37e-21	http://www.ncbi.nlm.nih.gov/gene/?term=SLC16A3
LOC100340124	NW_003159964.1:90104-91095	+	1.13262	14.8417	3.71192	0.000155476	0.00302457	http://www.ncbi.nlm.nih.gov/gene/?term=LOC100340124
ANXA5	NC_013683.1:97152050-97152510	-	7.97641	103.171	3.69315	2.39e-23	2.96e-21	http://www.ncbi.nlm.nih.gov/gene/?term=ANXA5
LOC100340578	NC_013677.1:105804319-105805674	-	1.02251	13.1037	3.67979	0.000394827	0.00678839	http://www.ncbi.nlm.nih.gov/gene/?term=LOC100340578
LOC103347217	NW_003160534.1:11379-9436	+	0	9.13058	3.67959	0.00309777	0.0379919	http://www.ncbi.nlm.nih.gov/gene/?term=LOC103347217
LOXL2	NW_003159563.1:334055-353404	-	1.25722	15.8441	3.65564	0.000101157	0.00209666	http://www.ncbi.nlm.nih.gov/gene/?term=LOXL2
PLVAP	NW_003162178.1:1293-3904	-	3.07211	38.5699	3.65017	1.34e-09	6.3e-08	http://www.ncbi.nlm.nih.gov/gene/?term=PLVAP
LOC103350458	NC_013682.1:78967376-78972073	-	4.06799	50.3074	3.62838	4.85e-12	3e-10	http://www.ncbi.nlm.nih.gov/gene/?term=LOC103350458
DTX3	NW_003159340.1:746721-748050	+	0	12.0859	3.61825	0.000715503	0.0112812	http://www.ncbi.nlm.nih.gov/gene/?term=DTX3
RAMP1	NW_003159595.1:21219-23412	+	1.76116	21.0964	3.5824	8.4e-06	0.000224236	http://www.ncbi.nlm.nih.gov/gene/?term=RAMP1
LOC103348997	NC_013676.1:29893878-29912690	-	2.20802	26.2165	3.56965	7.06e-07	2.28e-05	http://www.ncbi.nlm.nih.gov/gene/?term=LOC103348997
SPARCL1	NC_013683.1:62699185-62706911	+	2.62211	30.3038	3.5307	1.09e-07	4.05e-06	http://www.ncbi.nlm.nih.gov/gene/?term=SPARCL1
LOC100338508	NC_013683.1:80340407-80344558	-	3.96718	45.5143	3.52013	7.9e-11	4.32e-09	http://www.ncbi.nlm.nih.gov/gene/?term=LOC100338508
LOC103350718	NC_013683.1:35623083-35624532	-	1.31417	15.0182	3.51449	0.000189232	0.00359223	http://www.ncbi.nlm.nih.gov/gene/?term=LOC103350718
ABCG8	NC_013670.1:142422058-142422729	-	7.17758	81.8197	3.51088	3.04e-18	2.89e-16	http://www.ncbi.nlm.nih.gov/gene/?term=ABCG8
BAIAP2	NW_003160317.1:35044-42565	+	1.58327	18.0135	3.5081	4.4e-05	0.00099823	http://www.ncbi.nlm.nih.gov/gene/?term=BAIAP2
PKD1L3	NC_013673.1:27625363-27626211	+	0	9.30602	3.50681	0.00332288	0.0402334	http://www.ncbi.nlm.nih.gov/gene/?term=PKD1L3
SFRP1	NW_003159332.1:1770106-1798600	+	5.09845	57.8642	3.50454	2.48e-13	1.77e-11	http://www.ncbi.nlm.nih.gov/gene/?term=SFRP1
PLTP	NW_003159351.1:899684-900392	-	10.0806	114.31	3.5033	8.05e-25	1.09e-22	http://www.ncbi.nlm.nih.gov/gene/?term=PLTP
LOC100357972	NW_003159679.1:94299-97485	+	2.18198	24.6662	3.49883	1.79e-06	5.45e-05	http://www.ncbi.nlm.nih.gov/gene/?term=LOC100357972
PRSS23	NC_013669.1:129895620-129907961	-	2.7933	31.2191	3.48239	8.13e-08	3.1e-06	http://www.ncbi.nlm.nih.gov/gene/?term=PRSS23
ZNF503	NC_013686.1:12125648-12129354	+	1.52921	17.0012	3.47478	7.65e-05	0.00163337	http://www.ncbi.nlm.nih.gov/gene/?term=ZNF503
GPR124	NW_003159332.1:5493709-5509679	-	1.28346	14.1052	3.45812	0.000322857	0.00571426	http://www.ncbi.nlm.nih.gov/gene/?term=GPR124
ITGB4	NW_003159471.1:78849-82635	-	1.14195	12.514	3.45397	0.000709722	0.0111998	http://www.ncbi.nlm.nih.gov/gene/?term=ITGB4
COL4A1	NC_013676.1:111603062-111654815	-	6.06446	66.247	3.44941	6.89e-15	5.32e-13	http://www.ncbi.nlm.nih.gov/gene/?term=COL4A1
LOC103347804	NC_013670.1:138484275-138485048	-	0	10.1827	3.4233	0.00233504	0.0303707	http://www.ncbi.nlm.nih.gov/gene/?term=LOC103347804
CKB	NW_003159377.1:370295-370930	+	1.95091	20.8019	3.4145	1.38e-05	0.000354819	http://www.ncbi.nlm.nih.gov/gene/?term=CKB
LRRC17	NC_013675.1:39387282-39395131	+	0	9.66607	3.40017	0.0030957	0.0379924	http://www.ncbi.nlm.nih.gov/gene/?term=LRRC17
LOC100346046	NC_013686.1:48295797-48302595	+	6.37254	66.8342	3.39065	7.85e-15	6e-13	http://www.ncbi.nlm.nih.gov/gene/?term=LOC100346046
CYR61	NC_013681.1:79255258-79258191	-	3.46026	36.2881	3.39054	1.03e-08	4.35e-07	http://www.ncbi.nlm.nih.gov/gene/?term=CYR61
FABP5	NC_013671.1:96998871-97000226	+	2.25766	23.6467	3.38874	3.82e-06	0.000110461	http://www.ncbi.nlm.nih.gov/gene/?term=FABP5
ATP9A	NW_003159448.1:83470-88321	+	2.12751	22.2428	3.3861	7.46e-06	0.000203454	http://www.ncbi.nlm.nih.gov/gene/?term=ATP9A
DPYSL2	NC_013670.1:43116101-43119611	-	1.83995	18.7866	3.35197	4.11e-05	0.000940443	http://www.ncbi.nlm.nih.gov/gene/?term=DPYSL2
THBS1	NC_013685.1:32581567-32583103	-	6.17311	61.6724	3.32056	1.33e-13	9.59e-12	http://www.ncbi.nlm.nih.gov/gene/?term=THBS1
MMP14	NC_013685.1:43084104-43085394	+	2.4985	24.856	3.31446	2.65e-06	7.86e-05	http://www.ncbi.nlm.nih.gov/gene/?term=MMP14
LENG8	NW_003159608.1:287488-288402	+	5.32934	52.4977	3.30023	9.5e-12	5.74e-10	http://www.ncbi.nlm.nih.gov/gene/?term=LENG8
FCHSD1	NC_013671.1:23709128-23710143	-	1.47152	14.3805	3.28874	0.000369143	0.00642017	http://www.ncbi.nlm.nih.gov/gene/?term=FCHSD1
NEURL3	NC_013670.1:94935218-94938282	+	1.24849	12.0113	3.26614	0.00117191	0.0172566	http://www.ncbi.nlm.nih.gov/gene/?term=NEURL3
RAB11FIP3	NW_003159753.1:101488-148074	-	1.77789	17.067	3.26297	0.000110031	0.0022496	http://www.ncbi.nlm.nih.gov/gene/?term=RAB11FIP3
LOC103346344	NW_003159655.1:137270-139094	-	1.15899	11.0625	3.25474	0.00186844	0.0254574	http://www.ncbi.nlm.nih.gov/gene/?term=LOC103346344
NR0B2	NC_013681.1:138465899-138468283	+	10.3708	96.9963	3.22541	4.46e-20	4.68e-18	http://www.ncbi.nlm.nih.gov/nuccore/NR0B2
COL4A2	NC_013676.1:111784698-111791972	+	5.45066	50.669	3.2166	3.48e-11	1.98e-09	http://www.ncbi.nlm.nih.gov/gene/?term=COL4A2
TIMP2	NW_003159691.1:32724-36845	+	5.2559	48.8407	3.21607	7.84e-11	4.3e-09	http://www.ncbi.nlm.nih.gov/gene/?term=TIMP2
LOC100358318	NW_003159639.1:291090-293896	+	3.39809	31.5708	3.21579	1.71e-07	6.17e-06	http://www.ncbi.nlm.nih.gov/gene/?term=LOC100358318
LOC103348290	NC_013672.1:39229107-39231457	+	1.3334	12.3096	3.2066	0.00111021	0.0164825	http://www.ncbi.nlm.nih.gov/gene/?term=LOC103348290
MMP15	NC_013673.1:14040244-14043313	+	3.38985	31.0178	3.1938	2.37e-07	8.31e-06	http://www.ncbi.nlm.nih.gov/gene/?term=MMP15
FLNA	NW_003159442.1:209974-210500	+	1.25323	11.4017	3.18553	0.00174902	0.0239386	http://www.ncbi.nlm.nih.gov/gene/?term=FLNA
DPT	NC_013681.1:24318421-24323503	+	3.68521	33.4104	3.18048	8.59e-08	3.27e-06	http://www.ncbi.nlm.nih.gov/gene/?term=DPT
PRELP	NC_013684.1:68346199-68353889	-	6.31771	57.2208	3.17906	2.46e-12	1.56e-10	http://www.ncbi.nlm.nih.gov/gene/?term=PRELP
NUAK2	NC_013684.1:66799655-66814355	+	1.55794	13.9081	3.15822	0.000572565	0.00936279	http://www.ncbi.nlm.nih.gov/gene/?term=NUAK2
RARRES1	NC_013682.1:53135883-53176493	-	4.63628	40.3517	3.12159	5.29e-09	2.31e-07	http://www.ncbi.nlm.nih.gov/gene/?term=RARRES1
EGLN3	NC_013685.1:53710787-53733048	-	1.59945	13.8789	3.11724	0.000622585	0.0100263	http://www.ncbi.nlm.nih.gov/gene/?term=EGLN3
LOC103351961	NC_013690.1:86691564-86692650	+	1.42572	12.2336	3.10108	0.00134973	0.0193848	http://www.ncbi.nlm.nih.gov/gene/?term=LOC103351961
IER3	NC_013680.1:22766703-22767328	-	4.43489	37.7806	3.09068	1.86e-08	7.67e-07	http://www.ncbi.nlm.nih.gov/gene/?term=IER3
PKM	NC_013685.1:316859-317843	+	4.91912	41.883	3.08989	3.19e-09	1.43e-07	http://www.ncbi.nlm.nih.gov/gene/?term=PKM
AJUBA	NC_013685.1:43205531-43209717	-	2.03335	17.2459	3.08432	0.00014667	0.00287496	http://www.ncbi.nlm.nih.gov/gene/?term=AJUBA
COL14A1	NC_013671.1:136177841-136206797	+	2.46079	20.8296	3.08144	3.04e-05	0.000721886	http://www.ncbi.nlm.nih.gov/gene/?term=COL14A1
PIK3IP1	NC_013689.1:3739084-3740562	-	2.30841	19.4079	3.07168	5.81e-05	0.00127599	http://www.ncbi.nlm.nih.gov/gene/?term=PIK3IP1
BHLHE40	NW_003159329.1:3269763-3270387	-	10.7652	90.0382	3.06416	5.13e-18	4.8e-16	http://www.ncbi.nlm.nih.gov/gene/?term=BHLHE40
TCF21	NC_013680.1:124319877-124322792	+	3.82862	31.3863	3.03524	3.66e-07	1.24e-05	http://www.ncbi.nlm.nih.gov/gene/?term=TCF21
ERBB2	NC_013687.1:40962956-40966341	+	2.66563	21.8334	3.03398	2.22e-05	0.000541821	http://www.ncbi.nlm.nih.gov/gene/?term=ERBB2
MDK	NW_003159404.1:1080354-1081071	+	1.87776	15.3758	3.03357	0.000372444	0.00645892	http://www.ncbi.nlm.nih.gov/gene/?term=MDK
LOC100341037	NC_013685.1:60707632-60709345	+	12.5588	102.719	3.03193	3.69e-20	3.92e-18	http://www.ncbi.nlm.nih.gov/gene/?term=LOC100341037
AHNAK	NW_003159343.1:1816175-1861892	+	11.2786	92.2092	3.03132	2.97e-18	2.84e-16	http://www.ncbi.nlm.nih.gov/gene/?term=AHNAK
LOC103347153	NW_003160418.1:25016-25294	-	9.39626	76.595	3.02709	2.09e-15	1.65e-13	http://www.ncbi.nlm.nih.gov/gene/?term=LOC103347153
PURB	NC_013678.1:45185997-45187082	-	1.41435	11.2959	2.99759	0.00241176	0.0310997	http://www.ncbi.nlm.nih.gov/gene/?term=PURB
LOC103346447	NW_003159699.1:194108-195639	+	3.17952	25.2545	2.98966	5.86e-06	0.000163453	http://www.ncbi.nlm.nih.gov/gene/?term=LOC103346447
PTRF	NC_013687.1:43195530-43197607	-	3.14255	24.9525	2.98918	6.67e-06	0.000184411	http://www.ncbi.nlm.nih.gov/gene/?term=PTRF
ANGPTL2	NW_003159325.1:500100-501917	+	5.82311	46.1285	2.9858	9.32e-10	4.47e-08	http://www.ncbi.nlm.nih.gov/gene/?term=ANGPTL2
TREH	NW_003159449.1:207093-216743	-	1.38559	10.9554	2.98307	0.0028676	0.035851	http://www.ncbi.nlm.nih.gov/gene/?term=TREH
CDK6	NC_013678.1:36215336-36220278	+	2.00785	15.8647	2.9821	0.000333922	0.0058641	http://www.ncbi.nlm.nih.gov/gene/?term=CDK6
ANKRD65	NW_003160226.1:21757-23632	+	2.29669	18.1325	2.98095	0.000125751	0.00252523	http://www.ncbi.nlm.nih.gov/gene/?term=ANKRD65
KRT19	NC_013687.1:42519207-42523050	-	3.85631	30.3759	2.97764	7.02e-07	2.28e-05	http://www.ncbi.nlm.nih.gov/gene/?term=KRT19
SMAD6	NC_013685.1:5730342-5739751	-	1.66395	13.0581	2.97226	0.00115473	0.0170452	http://www.ncbi.nlm.nih.gov/gene/?term=SMAD6
JUN	NC_013681.1:107997083-107998198	+	17.4945	137.235	2.97168	5.96e-26	8.28e-24	http://www.ncbi.nlm.nih.gov/gene/?term=JUN
CTSD	NW_003160385.1:7301-9219	-	110.075	863.014	2.97089	7.73e-154	6.34e-151	http://www.ncbi.nlm.nih.gov/gene/?term=CTSD
LOC103349373	NC_013677.1:69543838-69545645	-	1.60855	12.5974	2.96929	0.00142003	0.0201381	http://www.ncbi.nlm.nih.gov/gene/?term=LOC103349373
LOC100351387	NW_003160475.1:17247-20291	+	5.61028	43.8389	2.96607	2.7e-09	1.23e-07	http://www.ncbi.nlm.nih.gov/gene/?term=LOC100351387
CPE	NW_003159327.1:8499449-8501585	+	5.03569	39.3051	2.96446	1.79e-08	7.43e-07	http://www.ncbi.nlm.nih.gov/gene/?term=CPE
LOC100337856	NW_003159462.1:533164-538401	+	1.39428	10.8752	2.96345	0.00305852	0.0376127	http://www.ncbi.nlm.nih.gov/gene/?term=LOC100337856
LOC103351545	NC_013687.1:36944154-36946581	+	4.26295	33.0859	2.95629	2.46e-07	8.59e-06	http://www.ncbi.nlm.nih.gov/gene/?term=LOC103351545
PLEKHB2	NC_013675.1:60491672-60495751	+	3.42971	26.5902	2.95474	3.75e-06	0.00010835	http://www.ncbi.nlm.nih.gov/gene/?term=PLEKHB2
HEXA	NC_013685.1:203462-204281	+	48.5708	376.004	2.95259	1.01e-67	3.65e-65	http://www.ncbi.nlm.nih.gov/gene/?term=HEXA
RN18S	NW_003159740.1:169246-171114	-	424.056	3247.86	2.93716	0	0	http://www.ncbi.nlm.nih.gov/gene/?term=RN18S
NDRG1	NC_013671.1:148978404-148991473	-	15.7613	120.498	2.93455	9.69e-23	1.15e-20	http://www.ncbi.nlm.nih.gov/gene/?term=NDRG1
MYH9	NC_013672.1:85484331-85487103	+	33.3047	253.259	2.92682	7.62e-46	1.86e-43	http://www.ncbi.nlm.nih.gov/gene/?term=MYH9
PDGFRA	NW_003159380.1:228224-229335	-	1.46521	11.045	2.91422	0.00305655	0.0376398	http://www.ncbi.nlm.nih.gov/gene/?term=PDGFRA
ZFP36	NC_013673.1:557504-559104	-	14.3753	108.18	2.91178	1.92e-20	2.08e-18	http://www.ncbi.nlm.nih.gov/gene/?term=ZFP36
LAMB2	NC_013677.1:16746088-16748949	-	3.36754	25.3258	2.91084	7.37e-06	0.000201804	http://www.ncbi.nlm.nih.gov/gene/?term=LAMB2
ANKRD10	NW_003160534.1:22819-24625	-	1.49249	11.2187	2.91011	0.00285221	0.035708	http://www.ncbi.nlm.nih.gov/gene/?term=ANKRD10
GSN	NW_003159325.1:5885617-5917740	-	17.4255	129.918	2.89833	3.93e-24	5.14e-22	http://www.ncbi.nlm.nih.gov/gene/?term=GSN
LOC100349285	NW_003159334.1:4450387-4450847	-	201.401	1499.45	2.89629	8.91e-260	1.34e-256	http://www.ncbi.nlm.nih.gov/gene/?term=LOC100349285
CCDC120	NC_013690.1:33690785-33693288	+	2.13581	15.7783	2.88509	0.000425509	0.00726059	http://www.ncbi.nlm.nih.gov/gene/?term=CCDC120
ACTA2	NC_013686.1:36867867-36870691	-	2.46289	18.0266	2.87171	0.000171112	0.00328277	http://www.ncbi.nlm.nih.gov/gene/?term=ACTA2
LZTS2	NC_013686.1:49098973-49100689	+	3.58272	26.2206	2.87157	5.83e-06	0.000162877	http://www.ncbi.nlm.nih.gov/gene/?term=LZTS2
LOC103350660	NC_013683.1:4002758-4003356	-	1.6174	11.8002	2.86707	0.00237854	0.0307812	http://www.ncbi.nlm.nih.gov/gene/?term=LOC103350660
PDE4A	NW_003159540.1:424667-426671	-	1.43476	10.461	2.86614	0.00423197	0.0487554	http://www.ncbi.nlm.nih.gov/gene/?term=PDE4A
PCOLCE	NC_013674.1:27192389-27193465	-	7.56915	55.1291	2.86461	5.21e-11	2.91e-09	http://www.ncbi.nlm.nih.gov/gene/?term=PCOLCE
PRKCDBP	NC_013669.1:147333256-147335014	-	1.88466	13.6712	2.85876	0.00109105	0.016238	http://www.ncbi.nlm.nih.gov/gene/?term=PRKCDBP
LOC103347241	NW_003160579.1:20375-22172	+	3.3167	24.015	2.85612	1.51e-05	0.000383779	http://www.ncbi.nlm.nih.gov/gene/?term=LOC103347241
LOC103344937	NW_003159568.1:221539-221761	+	3.53387	25.5706	2.85517	8.05e-06	0.000216172	http://www.ncbi.nlm.nih.gov/gene/?term=LOC103344937
LOC100009097	NW_003159763.1:81149-82817	-	52.5637	378.896	2.84966	4.47e-66	1.55e-63	http://www.ncbi.nlm.nih.gov/gene/?term=LOC100009097
ABR	NC_013687.1:17541495-17628333	-	2.63916	19.0072	2.84839	0.000120895	0.00244129	http://www.ncbi.nlm.nih.gov/gene/?term=ABR
C7	NC_013679.1:61860157-61861973	+	1.68668	12.0818	2.84058	0.00220623	0.0290088	http://www.ncbi.nlm.nih.gov/gene/?term=C7
MGP	NC_013676.1:24715827-24716654	+	25.1646	179.434	2.83399	4.72e-32	8.28e-30	http://www.ncbi.nlm.nih.gov/gene/?term=MGP
SLC51B	NC_013685.1:7248110-7253224	-	2.24273	15.9621	2.83132	0.000443248	0.00752063	http://www.ncbi.nlm.nih.gov/gene/?term=SLC51B
NCF2	NW_003159621.1:117251-118607	-	1.54348	10.974	2.82983	0.00359117	0.0429346	http://www.ncbi.nlm.nih.gov/gene/?term=NCF2
BGN	NW_003159442.1:878195-879270	-	35.0829	248.779	2.82602	1.15e-43	2.6e-41	http://www.ncbi.nlm.nih.gov/gene/?term=BGN
UNC5B	NC_013686.1:15924421-15977725	-	3.16848	22.4488	2.82477	3.16e-05	0.000747461	http://www.ncbi.nlm.nih.gov/gene/?term=UNC5B
IER2	NW_003160140.1:33519-36261	-	2.44019	17.2462	2.82122	0.000267137	0.00485662	http://www.ncbi.nlm.nih.gov/gene/?term=IER2
LOC100351528	NC_013686.1:8805008-8807823	-	2.29747	16.1994	2.81783	0.000414218	0.00709476	http://www.ncbi.nlm.nih.gov/gene/?term=LOC100351528
TENC1	NC_013672.1:36934265-36940270	+	6.97521	49.102	2.81547	8e-10	3.89e-08	http://www.ncbi.nlm.nih.gov/gene/?term=TENC1
CCDC80	NC_013682.1:106580445-106583004	+	9.13081	64.1293	2.81217	2.24e-12	1.43e-10	http://www.ncbi.nlm.nih.gov/gene/?term=CCDC80
ITM2A	NC_013690.1:70896726-70901248	-	2.36495	16.5683	2.80855	0.000363582	0.00632956	http://www.ncbi.nlm.nih.gov/gene/?term=ITM2A
DRAM1	NC_013672.1:81216402-81219227	+	2.02722	14.1341	2.8016	0.00100552	0.0151652	http://www.ncbi.nlm.nih.gov/gene/?term=DRAM1
LOC100346561	NC_013686.1:48436273-48437472	-	5.33742	37.139	2.79872	9.89e-08	3.72e-06	http://www.ncbi.nlm.nih.gov/gene/?term=LOC100346561
NTN4	NC_013672.1:75002898-75006130	-	3.34968	23.301	2.7983	2.44e-05	0.000588175	http://www.ncbi.nlm.nih.gov/gene/?term=NTN4
CLSTN1	NC_013681.1:140533710-140536677	+	2.49336	17.2873	2.79355	0.000280828	0.00507486	http://www.ncbi.nlm.nih.gov/gene/?term=CLSTN1
FSTL1	NC_013682.1:98440114-98446088	+	5.81123	40.2381	2.79165	3.03e-08	1.22e-06	http://www.ncbi.nlm.nih.gov/gene/?term=FSTL1
ABCC5	NC_013682.1:81769335-81773923	+	2.66956	18.4423	2.78835	0.000177983	0.00340735	http://www.ncbi.nlm.nih.gov/gene/?term=ABCC5
TAGLN	NC_013669.1:99217451-99221429	-	2.51209	17.3516	2.78811	0.000277226	0.00502486	http://www.ncbi.nlm.nih.gov/gene/?term=TAGLN
HES1	NC_013682.1:89961722-89964970	+	2.27703	15.6405	2.78006	0.000566931	0.00928748	http://www.ncbi.nlm.nih.gov/gene/?term=HES1
COL5A2	NC_013675.1:129431980-129504147	-	1.60776	11.0248	2.77763	0.00381883	0.0451187	http://www.ncbi.nlm.nih.gov/gene/?term=COL5A2
HOMER2	NW_003159475.1:58656-71838	-	6.10903	41.7999	2.77448	1.81e-08	7.48e-07	http://www.ncbi.nlm.nih.gov/gene/?term=HOMER2
NEURL2	NW_003159351.1:884773-885920	-	3.16603	21.5926	2.76979	5.28e-05	0.00117277	http://www.ncbi.nlm.nih.gov/gene/?term=NEURL2
CRIM1	NC_013670.1:149866591-149917578	-	2.40119	16.3217	2.76497	0.000444865	0.00754098	http://www.ncbi.nlm.nih.gov/gene/?term=CRIM1
TP53I11	NC_013669.1:184490206-184505470	-	1.60513	10.9097	2.76486	0.00408942	0.0474462	http://www.ncbi.nlm.nih.gov/gene/?term=TP53I11
MVP	NC_013674.1:18269701-18270555	+	12.7334	86.2845	2.76048	7.11e-16	5.84e-14	http://www.ncbi.nlm.nih.gov/gene/?term=MVP
FZD5	NC_013675.1:148646656-148648535	-	5.62514	37.6302	2.74193	1.09e-07	4.06e-06	http://www.ncbi.nlm.nih.gov/gene/?term=FZD5
PLEKHA6	NC_013684.1:67810762-67820602	+	2.67767	17.9005	2.74095	0.00025004	0.00457807	http://www.ncbi.nlm.nih.gov/gene/?term=PLEKHA6
LOC103349268	NC_013677.1:17716429-17716962	+	2.65128	17.707	2.73956	0.000271092	0.00492357	http://www.ncbi.nlm.nih.gov/gene/?term=LOC103349268
FOS	NC_013688.1:29862122-29863339	-	3.24413	21.5703	2.73314	5.96e-05	0.00130042	http://www.ncbi.nlm.nih.gov/gene/?term=FOS
GATA6	NC_013677.1:63479417-63499082	+	1.86531	12.3881	2.73146	0.00235486	0.0305624	http://www.ncbi.nlm.nih.gov/gene/?term=GATA6
LOC100009089	NW_003159568.1:237797-238691	+	3.08626	20.4295	2.72672	9.53e-05	0.00198798	http://www.ncbi.nlm.nih.gov/gene/?term=LOC100009089
LOC100340273	NC_013687.1:10240167-10368240	-	3.43017	22.3248	2.70229	4.88e-05	0.00109595	http://www.ncbi.nlm.nih.gov/gene/?term=LOC100340273
NGFR	NC_013687.1:38095495-38101583	-	4.14797	26.9761	2.70121	8.07e-06	0.00021602	http://www.ncbi.nlm.nih.gov/gene/?term=NGFR
EGR1	NC_013671.1:20738524-20742490	+	5.65556	36.3617	2.68468	2.39e-07	8.37e-06	http://www.ncbi.nlm.nih.gov/gene/?term=EGR1
LOC103347221	NW_003160540.1:17353-20571	-	5.39418	34.5444	2.67898	4.9e-07	1.63e-05	http://www.ncbi.nlm.nih.gov/gene/?term=LOC103347221
SPI1	NC_013669.1:186682134-186715640	-	2.65611	16.9953	2.67775	0.000419663	0.0071812	http://www.ncbi.nlm.nih.gov/gene/?term=SPI1
EMILIN1	NC_013670.1:158976241-158986168	-	6.01666	38.4339	2.67534	1.14e-07	4.23e-06	http://www.ncbi.nlm.nih.gov/gene/?term=EMILIN1
VAT1	NC_013687.1:43691422-43696699	-	25.4865	161.757	2.66603	1.81e-27	2.63e-25	http://www.ncbi.nlm.nih.gov/gene/?term=VAT1
SNRNP70	NW_003159655.1:21265-22157	-	14.1221	88.6789	2.65063	1.09e-15	8.76e-14	http://www.ncbi.nlm.nih.gov/gene/?term=SNRNP70
LOC100347296	NW_003160057.1:39717-52896	-	2.22964	13.9543	2.64583	0.00148784	0.0209352	http://www.ncbi.nlm.nih.gov/gene/?term=LOC100347296
PLEKHG3	NW_003159483.1:558692-593615	-	3.16559	19.7213	2.63921	0.00016186	0.00313189	http://www.ncbi.nlm.nih.gov/gene/?term=PLEKHG3
CTSA	NW_003159351.1:890904-891518	+	76.901	479.018	2.639	3.66e-77	1.54e-74	http://www.ncbi.nlm.nih.gov/gene/?term=CTSA
APOD	NC_013682.1:91248123-91251334	-	28.3449	175.636	2.63142	2.57e-29	3.93e-27	http://www.ncbi.nlm.nih.gov/gene/?term=APOD
TIMP1	NC_013690.1:32657320-32658553	+	2.96346	18.3552	2.63083	0.000279854	0.00506232	http://www.ncbi.nlm.nih.gov/gene/?term=TIMP1
ZFP36L1	NC_013688.1:3454780-3459080	+	39.3171	243.486	2.63061	5.63e-40	1.18e-37	http://www.ncbi.nlm.nih.gov/gene/?term=ZFP36L1
TIMP3	NC_013672.1:88319400-88361387	-	5.67051	34.7633	2.61601	6.17e-07	2.03e-05	http://www.ncbi.nlm.nih.gov/gene/?term=TIMP3
LUM	NC_013672.1:70319927-70323221	-	5.03743	30.8724	2.61556	2.63e-06	7.81e-05	http://www.ncbi.nlm.nih.gov/gene/?term=LUM
LOC103352384	NW_003159351.1:885931-886189	+	2.34147	14.3263	2.61318	0.00137973	0.0197059	http://www.ncbi.nlm.nih.gov/gene/?term=LOC103352384
LOC100345428	NC_013680.1:46858522-46912192	-	4.05044	24.7805	2.61305	2.59e-05	0.000621244	http://www.ncbi.nlm.nih.gov/gene/?term=LOC100345428
DEFB1	NW_003159339.1:298791-311003	+	9.19946	56.1626	2.60999	2.46e-10	1.27e-08	http://www.ncbi.nlm.nih.gov/gene/?term=DEFB1
ASXL2	NC_013670.1:160142305-160146375	+	2.063	12.5064	2.59986	0.00287342	0.035874	http://www.ncbi.nlm.nih.gov/gene/?term=ASXL2
LOC100349129	NW_003160459.1:15965-5967	-	3.9019	23.4247	2.58578	4.74e-05	0.00106719	http://www.ncbi.nlm.nih.gov/gene/?term=LOC100349129
NYNRIN	NC_013685.1:44454100-44461346	+	2.91361	17.4538	2.58266	0.000448836	0.00760115	http://www.ncbi.nlm.nih.gov/gene/?term=NYNRIN
PFKL	NW_003160930.1:4358-6337	-	6.34339	37.993	2.58241	2.25e-07	7.95e-06	http://www.ncbi.nlm.nih.gov/gene/?term=PFKL
2017-09-11	NC_013683.1:73414297-73468449	-	6.05787	36.1186	2.57586	4.61e-07	1.54e-05	http://www.ncbi.nlm.nih.gov/gene/?term=SEPT11
LOC103350196	NC_013681.1:119865284-119865511	+	3.23576	19.1973	2.56873	0.000242173	0.00447488	http://www.ncbi.nlm.nih.gov/gene/?term=LOC103350196
NCOR2	NW_003159843.1:108454-110372	+	2.5024	14.7296	2.55733	0.00133827	0.0192509	http://www.ncbi.nlm.nih.gov/gene/?term=NCOR2
LOC100352571	NC_013671.1:81763100-81763829	+	31.9313	187.673	2.55518	2.48e-30	4e-28	http://www.ncbi.nlm.nih.gov/gene/?term=LOC100352571
DCN	NC_013672.1:70394749-70397988	-	6.91762	40.4255	2.54692	1.14e-07	4.23e-06	http://www.ncbi.nlm.nih.gov/gene/?term=DCN
LOC103347518	NW_003161681.1:3060-6605	-	2.25571	13.0415	2.53145	0.00267989	0.0338558	http://www.ncbi.nlm.nih.gov/gene/?term=LOC103347518
AR	NC_013690.1:46476043-46477127	+	7.90191	45.6711	2.53101	1.93e-08	7.93e-07	http://www.ncbi.nlm.nih.gov/gene/?term=AR
ELF3	NC_013684.1:69600002-69604239	-	10.4888	60.0513	2.51734	1.33e-10	7.05e-09	http://www.ncbi.nlm.nih.gov/gene/?term=ELF3
TRIM8	NC_013686.1:50625632-50628667	+	7.28217	41.6857	2.51711	8.72e-08	3.31e-06	http://www.ncbi.nlm.nih.gov/gene/?term=TRIM8
LOC103347592	NW_003162218.1:4020-4792	-	6.29807	35.9945	2.5148	6.68e-07	2.18e-05	http://www.ncbi.nlm.nih.gov/gene/?term=LOC103347592
LOC103348791	NC_013675.1:121974701-121974996	+	3.36043	19.1754	2.51254	0.000287682	0.00518316	http://www.ncbi.nlm.nih.gov/gene/?term=LOC103348791
SERPINE1	NW_003159457.1:48494-50509	+	5.22754	29.7825	2.51026	6.27e-06	0.00017476	http://www.ncbi.nlm.nih.gov/gene/?term=SERPINE1
PCNXL3	NW_003160517.1:25440-26826	+	2.36488	13.4277	2.50538	0.00244686	0.0314624	http://www.ncbi.nlm.nih.gov/gene/?term=PCNXL3
LOC100346081	NW_003159727.1:97330-99671	-	2.35473	13.3318	2.50124	0.00255828	0.0327551	http://www.ncbi.nlm.nih.gov/gene/?term=LOC100346081
LOC103347152	NW_003160418.1:16497-16998	-	36.0379	203.879	2.50013	4.2e-32	7.43e-30	http://www.ncbi.nlm.nih.gov/gene/?term=LOC103347152
CBS	NW_003160195.1:23307-24457	+	13.4642	76.1697	2.50009	5.66e-13	3.89e-11	http://www.ncbi.nlm.nih.gov/gene/?term=CBS
LOC100353185	NC_013681.1:133621678-133624707	-	33.911	191.807	2.49983	2.68e-30	4.29e-28	http://www.ncbi.nlm.nih.gov/gene/?term=LOC100353185
LGALS1	NW_003159598.1:10534-11004	+	16.0025	90.1493	2.49402	4.8e-15	3.72e-13	http://www.ncbi.nlm.nih.gov/gene/?term=LGALS1
ARHGEF10L	NW_003159541.1:327657-329778	+	4.43291	24.9162	2.49076	3.88e-05	0.000894686	http://www.ncbi.nlm.nih.gov/gene/?term=ARHGEF10L
HMOX1	NC_013672.1:86061028-86066633	-	15.1776	84.8526	2.48301	3.44e-14	2.55e-12	http://www.ncbi.nlm.nih.gov/gene/?term=HMOX1
CAPN2	NC_013684.1:49522334-49526329	-	3.19315	17.6125	2.46355	0.000583672	0.00952715	http://www.ncbi.nlm.nih.gov/gene/?term=CAPN2
PLXND1	NC_013677.1:11010378-11012149	+	3.87201	21.2065	2.45335	0.000166331	0.00320809	http://www.ncbi.nlm.nih.gov/gene/?term=PLXND1
MARVELD1	NC_013686.1:45872376-45876401	+	5.95114	32.512	2.44973	3.18e-06	9.32e-05	http://www.ncbi.nlm.nih.gov/gene/?term=MARVELD1
IFNGR2	NW_003159355.1:230513-236032	+	8.60413	46.9352	2.44757	2.21e-08	9.01e-07	http://www.ncbi.nlm.nih.gov/gene/?term=IFNGR2
PIK3AP1	NC_013686.1:45038209-45047355	-	5.73036	31.0645	2.43857	5.56e-06	0.000156349	http://www.ncbi.nlm.nih.gov/gene/?term=PIK3AP1
PIM1	NC_013680.1:27028609-27031377	+	2.32462	12.5744	2.43542	0.00387702	0.045627	http://www.ncbi.nlm.nih.gov/gene/?term=PIM1
TMEM171	NW_003159346.1:1701930-1703466	+	3.96189	21.3925	2.43285	0.000166705	0.00321187	http://www.ncbi.nlm.nih.gov/gene/?term=TMEM171
MYH10	NC_013687.1:10822565-10826560	+	3.44139	18.4735	2.42439	0.000479574	0.00804624	http://www.ncbi.nlm.nih.gov/gene/?term=MYH10
ABCG5	NC_013670.1:142440061-142446178	+	10.113	54.1766	2.42146	2.29e-09	1.04e-07	http://www.ncbi.nlm.nih.gov/gene/?term=ABCG5
LOC103346008	NW_003159523.1:273605-273767	-	3.80289	20.3425	2.41933	0.000252061	0.00461039	http://www.ncbi.nlm.nih.gov/gene/?term=LOC103346008
ZCCHC14	NW_003159609.1:236649-265567	-	2.93183	15.5959	2.41129	0.00137893	0.01971	http://www.ncbi.nlm.nih.gov/gene/?term=ZCCHC14
SMAD7	NC_013677.1:89948768-89951043	-	3.22765	17.0785	2.40363	0.000832227	0.0128193	http://www.ncbi.nlm.nih.gov/gene/?term=SMAD7
TRMT44	NW_003161016.1:12230-13374	-	2.37564	12.5664	2.40319	0.00415281	0.0480581	http://www.ncbi.nlm.nih.gov/gene/?term=TRMT44
SERPINB1	NW_003159341.1:2759070-2764496	+	7.76263	41.0077	2.40128	2.27e-07	8.01e-06	http://www.ncbi.nlm.nih.gov/gene/?term=SERPINB1
ATG2A	NW_003159568.1:7486-9171	-	4.05506	21.4005	2.39985	0.000185727	0.00353685	http://www.ncbi.nlm.nih.gov/gene/?term=ATG2A
TTYH3	NW_003159892.1:38312-39691	-	2.6022	13.7305	2.39958	0.00275636	0.0347005	http://www.ncbi.nlm.nih.gov/gene/?term=TTYH3
ZMIZ2	NC_013678.1:45118486-45119434	+	2.41053	12.665	2.39343	0.00408973	0.0474193	http://www.ncbi.nlm.nih.gov/gene/?term=ZMIZ2
ACKR3	NW_003159532.1:323727-324931	+	3.83156	20.1155	2.39231	0.00029745	0.00533254	http://www.ncbi.nlm.nih.gov/gene/?term=ACKR3
FAM101B	NC_013687.1:17013073-17015633	-	5.88321	30.8686	2.39147	7.45e-06	0.000203433	http://www.ncbi.nlm.nih.gov/gene/?term=FAM101B
MANSC1	NC_013676.1:27407469-27416074	+	2.48063	12.9953	2.38921	0.00366601	0.0435985	http://www.ncbi.nlm.nih.gov/gene/?term=MANSC1
SLC12A7	NW_003162345.1:3835-4450	-	9.02534	47.0666	2.38265	3.36e-08	1.34e-06	http://www.ncbi.nlm.nih.gov/gene/?term=SLC12A7
SNX21	NW_003159351.1:842724-846734	+	2.71576	14.1602	2.38241	0.00245965	0.0316044	http://www.ncbi.nlm.nih.gov/gene/?term=SNX21
IHH	NC_013675.1:160292271-160298430	-	6.32056	32.9246	2.38104	3.91e-06	0.000112704	http://www.ncbi.nlm.nih.gov/gene/?term=IHH
SELM	NC_013689.1:3562573-3564127	-	2.65552	13.8304	2.38078	0.00277454	0.0348808	http://www.ncbi.nlm.nih.gov/gene/?term=SELM
ETNPPL	NC_013683.1:40818147-40819938	+	20.4875	106.623	2.37971	9.99e-17	8.59e-15	http://www.ncbi.nlm.nih.gov/gene/?term=ETNPPL
VIM	NC_013684.1:44093165-44099549	-	30.627	158.863	2.3749	4.23e-24	5.49e-22	http://www.ncbi.nlm.nih.gov/gene/?term=VIM
RERE	NC_013681.1:141596362-141600407	+	4.42642	22.9309	2.37308	0.000120376	0.00243626	http://www.ncbi.nlm.nih.gov/gene/?term=RERE
LOC100348760	NC_013682.1:117265102-117266327	-	23.6766	122.389	2.36994	6.83e-19	6.81e-17	http://www.ncbi.nlm.nih.gov/gene/?term=LOC100348760
LTBP1	NC_013670.1:153341796-153407752	-	5.25718	27.1434	2.36824	2.93e-05	0.000698267	http://www.ncbi.nlm.nih.gov/gene/?term=LTBP1
CKAP4	NC_013672.1:90181180-90192714	+	5.40919	27.9206	2.36784	2.26e-05	0.000547937	http://www.ncbi.nlm.nih.gov/gene/?term=CKAP4
KMT2D	NC_013672.1:33350745-33356269	-	2.52099	12.9244	2.35803	0.00401739	0.0467608	http://www.ncbi.nlm.nih.gov/gene/?term=KMT2D
LOC103348169	NC_013671.1:142284112-142294210	-	4.38174	22.4378	2.35635	0.000151254	0.00295198	http://www.ncbi.nlm.nih.gov/gene/?term=LOC103348169
SDC3	NC_013681.1:135271569-135307044	+	15.4827	78.999	2.35117	1.24e-12	8.18e-11	http://www.ncbi.nlm.nih.gov/gene/?term=SDC3
LOC100353567	NW_003159328.1:1725917-1726656	-	19.2228	97.9856	2.34975	2.66e-15	2.08e-13	http://www.ncbi.nlm.nih.gov/gene/?term=LOC100353567
DLEC1	NW_003159756.1:66182-66598	+	3.70398	18.8351	2.34628	0.000533587	0.00880517	http://www.ncbi.nlm.nih.gov/gene/?term=DLEC1
RELB	NW_003159638.1:184412-186370	+	5.82874	29.5906	2.34388	1.43e-05	0.000366835	http://www.ncbi.nlm.nih.gov/gene/?term=RELB
SART1	NC_013669.1:193752999-193756498	+	6.57624	33.3533	2.34249	4.13e-06	0.000118811	http://www.ncbi.nlm.nih.gov/gene/?term=SART1
CAMKK2	NC_013689.1:6338857-6341769	+	31.0389	156.733	2.33616	2.12e-23	2.64e-21	http://www.ncbi.nlm.nih.gov/gene/?term=CAMKK2
LOC103347121	NW_003160366.1:6090-6581	-	4.69708	23.7111	2.33573	0.000106132	0.00217975	http://www.ncbi.nlm.nih.gov/gene/?term=LOC103347121
RBM47	NC_013670.1:29739266-29812486	-	4.74191	23.9239	2.33492	9.91e-05	0.00206393	http://www.ncbi.nlm.nih.gov/gene/?term=RBM47
NRSN1	NC_013680.1:12822954-12824901	-	3.65409	18.4346	2.33483	0.00063314	0.0101691	http://www.ncbi.nlm.nih.gov/nuccore/NRSN1
YWHAH	NC_013689.1:4316205-4325994	+	12.0584	60.6814	2.33122	5.86e-10	2.9e-08	http://www.ncbi.nlm.nih.gov/gene/?term=YWHAH
SH3BP5	NC_013682.1:1436093-1436790	-	9.02609	45.3174	2.32789	8.86e-08	3.35e-06	http://www.ncbi.nlm.nih.gov/gene/?term=SH3BP5
IRS2	NC_013676.1:111329162-111330036	-	6.98445	34.8792	2.32015	2.82e-06	8.32e-05	http://www.ncbi.nlm.nih.gov/gene/?term=IRS2
ANXA4	NC_013670.1:116458780-116472979	-	12.3855	61.611	2.31454	5.08e-10	2.53e-08	http://www.ncbi.nlm.nih.gov/gene/?term=ANXA4
STAT6	NW_003159340.1:274601-275218	-	3.22673	16.0282	2.31246	0.00152888	0.0214127	http://www.ncbi.nlm.nih.gov/gene/?term=STAT6
RCN3	NW_003159782.1:90500-91732	+	2.90251	14.4087	2.31157	0.00266345	0.0336953	http://www.ncbi.nlm.nih.gov/gene/?term=RCN3
SEPHS2	NW_003159378.1:1757953-1760218	+	62.5046	309.607	2.3084	5.03e-44	1.15e-41	http://www.ncbi.nlm.nih.gov/gene/?term=SEPHS2
LOC100340865	NW_003159327.1:3095545-3097837	-	4.09041	20.2572	2.30812	0.00037219	0.00646071	http://www.ncbi.nlm.nih.gov/gene/?term=LOC100340865
IRF8	NW_003159651.1:191326-193363	+	4.55199	22.2385	2.28849	0.000206263	0.00387478	http://www.ncbi.nlm.nih.gov/gene/?term=IRF8
LIMS2	NC_013675.1:59384843-59401877	-	23.8045	116.217	2.28751	2.21e-17	2.01e-15	http://www.ncbi.nlm.nih.gov/gene/?term=LIMS2
TUBB6	NC_013677.1:49821884-49822370	-	3.90624	19.0616	2.28682	0.000593627	0.00964604	http://www.ncbi.nlm.nih.gov/gene/?term=TUBB6
KCNK5	NC_013680.1:29033252-29065447	-	3.71704	18.1378	2.28677	0.000807491	0.0124702	http://www.ncbi.nlm.nih.gov/gene/?term=KCNK5
MARCKS	NC_013680.1:101773239-101776684	+	4.55401	22.1482	2.28198	0.000217517	0.00406504	http://www.ncbi.nlm.nih.gov/gene/?term=MARCKS
FLNB	NC_013677.1:24963237-24971397	+	6.3352	30.7948	2.28123	1.3e-05	0.000336823	http://www.ncbi.nlm.nih.gov/gene/?term=FLNB
TNFSF12	NC_013687.1:11628067-11631188	-	2.83314	13.752	2.27917	0.00359452	0.0429463	http://www.ncbi.nlm.nih.gov/gene/?term=TNFSF12
C12H6orf132	NC_013680.1:31698992-31712448	-	4.47674	21.7089	2.27776	0.00025511	0.00465673	http://www.ncbi.nlm.nih.gov/gene/?term=C12H6orf132
RIN2	NC_013672.1:16661296-16733855	-	3.82423	18.5022	2.27445	0.000742429	0.0116346	http://www.ncbi.nlm.nih.gov/gene/?term=RIN2
ATN1	NC_013676.1:32940891-32941654	+	5.29482	25.5891	2.27287	7.32e-05	0.00156739	http://www.ncbi.nlm.nih.gov/gene/?term=ATN1
MPRIP	NW_003159546.1:148263-151678	+	8.84144	42.6571	2.27043	3.1e-07	1.07e-05	http://www.ncbi.nlm.nih.gov/gene/?term=MPRIP
TNFRSF11A	NC_013677.1:102681941-102695184	+	3.81957	18.3836	2.26694	0.000789923	0.0122513	http://www.ncbi.nlm.nih.gov/gene/?term=TNFRSF11A
FAT1	NC_013670.1:64212035-64228247	-	3.8698	18.5893	2.26414	0.00074444	0.0116459	http://www.ncbi.nlm.nih.gov/gene/?term=FAT1
MICALL1	NW_003159598.1:204355-206302	+	6.09268	29.1839	2.26002	2.43e-05	0.000586454	http://www.ncbi.nlm.nih.gov/gene/?term=MICALL1
MYL9	NC_013672.1:3445989-3448404	-	4.71699	22.5872	2.25956	0.000204463	0.00384497	http://www.ncbi.nlm.nih.gov/gene/?term=MYL9
PDCD4	NC_013686.1:58517504-58530921	+	6.86861	32.843	2.25749	7.62e-06	0.000206941	http://www.ncbi.nlm.nih.gov/gene/?term=PDCD4
LOC103346089	NW_003159546.1:115745-119566	+	3.05455	14.5506	2.25205	0.00293146	0.0364977	http://www.ncbi.nlm.nih.gov/gene/?term=LOC103346089
CTGF	NC_013680.1:122183021-122186268	-	3.43289	16.311	2.24835	0.00165116	0.0227719	http://www.ncbi.nlm.nih.gov/gene/?term=CTGF
PCBP4	NC_013677.1:19094145-19099919	-	3.24256	15.3845	2.24627	0.00225487	0.029498	http://www.ncbi.nlm.nih.gov/gene/?term=PCBP4
LOC100343344	NC_013690.1:72106928-72109180	-	8.4088	39.7966	2.24267	9.19e-07	2.9e-05	http://www.ncbi.nlm.nih.gov/gene/?term=LOC100343344
IRF5	NC_013675.1:15653597-15656203	-	2.93677	13.8949	2.24225	0.00373365	0.0442571	http://www.ncbi.nlm.nih.gov/gene/?term=IRF5
CRY2	NC_013669.1:185198883-185230124	+	3.35996	15.8469	2.23768	0.0019799	0.0266342	http://www.ncbi.nlm.nih.gov/gene/?term=CRY2
ARHGEF16	NW_003160995.1:13478-14218	-	4.15699	19.5309	2.23215	0.000605432	0.00979378	http://www.ncbi.nlm.nih.gov/gene/?term=ARHGEF16
PLD3	NW_003159538.1:146796-157144	-	29.63	139.071	2.23069	5.82e-20	6.08e-18	http://www.ncbi.nlm.nih.gov/gene/?term=PLD3
BMP7	NW_003159898.1:91278-91815	+	7.43699	34.8702	2.2292	4.68e-06	0.000133727	http://www.ncbi.nlm.nih.gov/gene/?term=BMP7
EZR	NC_013680.1:148801733-148824958	-	7.20513	33.7605	2.22824	6.67e-06	0.000184628	http://www.ncbi.nlm.nih.gov/gene/?term=EZR
LOC100008822	NC_013675.1:87231553-87232924	+	21.2144	99.2033	2.22535	1.21e-14	9.09e-13	http://www.ncbi.nlm.nih.gov/gene/?term=LOC100008822
LOC100353067	NW_003159415.1:581119-585201	-	3.59717	16.7376	2.21816	0.00156104	0.0217786	http://www.ncbi.nlm.nih.gov/gene/?term=LOC100353067
NOTCH2	NC_013681.1:44140426-44186474	-	3.11695	14.4905	2.2169	0.00325949	0.0395986	http://www.ncbi.nlm.nih.gov/gene/?term=NOTCH2
ST14	NC_013669.1:86408503-86420910	-	3.14287	14.5887	2.2147	0.00317348	0.0386839	http://www.ncbi.nlm.nih.gov/gene/?term=ST14
CIZ1	NW_003159473.1:447920-449205	+	3.01765	14.003	2.21424	0.00384945	0.0453616	http://www.ncbi.nlm.nih.gov/gene/?term=CIZ1
PPM1F	NC_013689.1:5722245-5727586	-	3.41204	15.7929	2.21057	0.00216589	0.0285408	http://www.ncbi.nlm.nih.gov/gene/?term=PPM1F
ATXN2L	NC_013674.1:18692141-18693075	+	7.13761	32.9376	2.20622	9.71e-06	0.000256662	http://www.ncbi.nlm.nih.gov/gene/?term=ATXN2L
LOC100345932	NC_013675.1:159426228-159466795	-	7.14817	32.9684	2.20544	9.66e-06	0.000255662	http://www.ncbi.nlm.nih.gov/gene/?term=LOC100345932
KLC4	NC_013680.1:32563468-32565006	+	8.97091	41.3051	2.20299	7.44e-07	2.39e-05	http://www.ncbi.nlm.nih.gov/gene/?term=KLC4
CD97	NW_003160236.1:18912-19285	-	3.21544	14.7981	2.20232	0.00305688	0.0376181	http://www.ncbi.nlm.nih.gov/gene/?term=CD97
GAA	NW_003162216.1:1958-4008	-	8.72577	40.1331	2.20144	1.08e-06	3.38e-05	http://www.ncbi.nlm.nih.gov/gene/?term=GAA
PPM1K	NC_013683.1:61781335-61787761	+	14.1677	65.0389	2.1987	5.51e-10	2.73e-08	http://www.ncbi.nlm.nih.gov/gene/?term=PPM1K
ALAS2	NC_013690.1:36445736-36451177	-	7.36152	33.734	2.19613	8.01e-06	0.00021555	http://www.ncbi.nlm.nih.gov/gene/?term=ALAS2
SEPN1	NC_013681.1:139465335-139470754	-	7.1357	32.6914	2.19578	1.11e-05	0.000291179	http://www.ncbi.nlm.nih.gov/gene/?term=SEPN1
LOC100356929	NW_003159408.1:605095-605801	+	3.40695	15.5943	2.19447	0.00241056	0.0311064	http://www.ncbi.nlm.nih.gov/gene/?term=LOC100356929
LOC100352968	NW_003159354.1:2249899-2250493	+	24.3903	110.64	2.18149	7.95e-16	6.49e-14	http://www.ncbi.nlm.nih.gov/gene/?term=LOC100352968
SPTAN1	NW_003159473.1:108752-118726	-	8.16803	36.9295	2.17671	3.36e-06	9.81e-05	http://www.ncbi.nlm.nih.gov/gene/?term=SPTAN1
LOC100345698	NC_013682.1:27703399-27704466	+	52.2334	233.656	2.16134	2.48e-31	4.22e-29	http://www.ncbi.nlm.nih.gov/gene/?term=LOC100345698
SLC38A7	NC_013673.1:14527404-14528130	-	5.84018	26.0543	2.15744	0.000102904	0.00212555	http://www.ncbi.nlm.nih.gov/gene/?term=SLC38A7
EFHD2	NW_003159417.1:850158-861915	-	20.5154	91.4408	2.15613	3.51e-13	2.45e-11	http://www.ncbi.nlm.nih.gov/gene/?term=EFHD2
LOC103347427	NW_003161233.1:10530-11073	+	3.16139	14.0753	2.15453	0.00434138	0.0496987	http://www.ncbi.nlm.nih.gov/gene/?term=LOC103347427
ARHGAP1	NC_013669.1:186049799-186070634	-	5.3388	23.6832	2.14927	0.000220304	0.00410863	http://www.ncbi.nlm.nih.gov/gene/?term=ARHGAP1
LOC100355158	NW_003159360.1:87062-91103	+	71.3734	316.369	2.14815	1.55e-41	3.37e-39	http://www.ncbi.nlm.nih.gov/gene/?term=LOC100355158
CSRP1	NC_013684.1:70044306-70049141	+	5.83981	25.8577	2.1466	0.000114505	0.00233313	http://www.ncbi.nlm.nih.gov/gene/?term=CSRP1
PKLR	NC_013681.1:37421583-37423409	+	15.2161	67.3304	2.14566	4.87e-10	2.45e-08	http://www.ncbi.nlm.nih.gov/gene/?term=PKLR
ACSF2	NC_013687.1:37261103-37301018	-	3.67305	16.2493	2.14533	0.00223602	0.0293151	http://www.ncbi.nlm.nih.gov/gene/?term=ACSF2
HES5	NW_003160546.1:24491-25741	-	4.39909	19.3999	2.14077	0.000849825	0.013068	http://www.ncbi.nlm.nih.gov/gene/?term=HES5
TOR3A	NC_013681.1:6169069-6184122	+	6.38913	28.1649	2.14021	5.84e-05	0.001282	http://www.ncbi.nlm.nih.gov/gene/?term=TOR3A
MAP7D1	NW_003159330.1:2183124-2187094	-	6.88655	30.2756	2.1363	3.15e-05	0.000745992	http://www.ncbi.nlm.nih.gov/gene/?term=MAP7D1
HTRA1	NC_013686.1:69339530-69341784	+	5.83462	25.63	2.13512	0.000128899	0.00256562	http://www.ncbi.nlm.nih.gov/gene/?term=HTRA1
RREB1	NC_013680.1:1019646-1037212	+	3.77049	16.5545	2.1344	0.00209582	0.0278615	http://www.ncbi.nlm.nih.gov/gene/?term=RREB1
LOC103352486	NW_003159362.1:1211433-1213304	+	5.48475	24.0507	2.13258	0.000210457	0.00394536	http://www.ncbi.nlm.nih.gov/gene/?term=LOC103352486
GSTP1	NW_003160417.1:23486-23903	-	9.81944	43.0334	2.13174	7.18e-07	2.32e-05	http://www.ncbi.nlm.nih.gov/gene/?term=GSTP1
ERF	NW_003159415.1:160377-161106	-	7.57539	33.0549	2.12547	1.45e-05	0.000368878	http://www.ncbi.nlm.nih.gov/gene/?term=ERF
OLFML3	NC_013681.1:50213108-50217761	-	7.46389	32.5289	2.12372	1.71e-05	0.000428383	http://www.ncbi.nlm.nih.gov/gene/?term=OLFML3
WDR81	NC_013687.1:16420579-16427012	-	5.88716	25.5648	2.11852	0.000141129	0.00278145	http://www.ncbi.nlm.nih.gov/gene/?term=WDR81
P2RX4	NC_013689.1:6359524-6365299	-	10.7607	46.6633	2.11652	2.76e-07	9.55e-06	http://www.ncbi.nlm.nih.gov/gene/?term=P2RX4
RILPL1	NW_003159549.1:248280-257004	-	3.37073	14.5921	2.11405	0.00407882	0.0473537	http://www.ncbi.nlm.nih.gov/gene/?term=RILPL1
MBD6	NW_003159340.1:678530-679727	+	4.66957	20.2138	2.11398	0.000724331	0.0113707	http://www.ncbi.nlm.nih.gov/gene/?term=MBD6
VAMP5	NC_013670.1:100663851-100672448	-	4.46301	19.3087	2.11316	0.000956919	0.0145292	http://www.ncbi.nlm.nih.gov/gene/?term=VAMP5
DYNLT1	NC_013680.1:148690190-148697610	-	12.1168	52.3903	2.11229	5.35e-08	2.08e-06	http://www.ncbi.nlm.nih.gov/gene/?term=DYNLT1
MYO1E	NC_013685.1:13270629-13276658	+	5.67234	24.5106	2.11139	0.000199632	0.00375804	http://www.ncbi.nlm.nih.gov/gene/?term=MYO1E
ID3	NC_013681.1:129667249-129668865	+	32.8386	141.027	2.10251	5.58e-19	5.66e-17	http://www.ncbi.nlm.nih.gov/gene/?term=ID3
MIF	NW_003159436.1:947295-947790	-	43.5456	186.969	2.1022	1.22e-24	1.63e-22	http://www.ncbi.nlm.nih.gov/gene/?term=MIF
AMOTL2	NC_013682.1:28307700-28311207	-	4.2015	18.0373	2.10201	0.00146086	0.0206523	http://www.ncbi.nlm.nih.gov/gene/?term=AMOTL2
LOC103347347	NW_003160871.1:284-925	+	11.3031	48.3045	2.09544	2.01e-07	7.16e-06	http://www.ncbi.nlm.nih.gov/gene/?term=LOC103347347
NID1	NC_013684.1:32233864-32237192	+	8.36887	35.4252	2.08167	9.24e-06	0.000245309	http://www.ncbi.nlm.nih.gov/gene/?term=NID1
ITGA5	NC_013672.1:38161812-38168210	-	4.55522	19.2161	2.07672	0.00110942	0.0164843	http://www.ncbi.nlm.nih.gov/gene/?term=ITGA5
PHGDH	NC_013681.1:44716391-44724785	-	30.2965	127.638	2.07484	4.43e-17	3.96e-15	http://www.ncbi.nlm.nih.gov/gene/?term=PHGDH
SSH3	NC_013669.1:194761916-194767558	+	3.88906	16.3665	2.07325	0.00264109	0.0335064	http://www.ncbi.nlm.nih.gov/gene/?term=SSH3
FAM102A	NW_003159473.1:591357-591627	+	4.60314	19.3578	2.07223	0.00107935	0.0160904	http://www.ncbi.nlm.nih.gov/gene/?term=FAM102A
SLC44A2	NW_003159540.1:323896-325493	-	5.29714	22.2269	2.06902	0.000465878	0.00783829	http://www.ncbi.nlm.nih.gov/gene/?term=SLC44A2
ICAM1	NW_003159459.1:105036-106836	-	5.204	21.7485	2.06323	0.000548283	0.00901471	http://www.ncbi.nlm.nih.gov/gene/?term=ICAM1
GYPC	NC_013675.1:58239225-58275295	+	6.78566	28.3263	2.06158	8.07e-05	0.00171424	http://www.ncbi.nlm.nih.gov/gene/?term=GYPC
FKBP9	NC_013678.1:16828631-16834036	+	5.78517	23.9921	2.05213	0.000296674	0.0053292	http://www.ncbi.nlm.nih.gov/gene/?term=FKBP9
LOC103347837	NC_013670.1:170165132-170172636	-	4.85519	20.0808	2.04822	0.000945142	0.0143625	http://www.ncbi.nlm.nih.gov/gene/?term=LOC103347837
BRD4	NW_003159455.1:682542-684052	+	5.82533	24.0588	2.04615	0.000298163	0.00532944	http://www.ncbi.nlm.nih.gov/gene/?term=BRD4
ZNF219	NC_013685.1:41403599-41408983	-	4.3385	17.914	2.04582	0.00180427	0.0246575	http://www.ncbi.nlm.nih.gov/gene/?term=ZNF219
PAGR1	NC_013674.1:18246619-18247749	+	4.31073	17.7747	2.04382	0.00189181	0.0257175	http://www.ncbi.nlm.nih.gov/gene/?term=PAGR1
MINK1	NC_013687.1:12416138-12417498	+	6.19374	25.5244	2.043	0.000197667	0.00373273	http://www.ncbi.nlm.nih.gov/gene/?term=MINK1
HCFC1R1	NW_003159454.1:269297-270217	-	4.21626	17.3715	2.04269	0.00213877	0.0282453	http://www.ncbi.nlm.nih.gov/gene/?term=HCFC1R1
CXCL16	NC_013687.1:12277558-12278373	-	8.43866	34.7344	2.04128	1.43e-05	0.000365374	http://www.ncbi.nlm.nih.gov/gene/?term=CXCL16
CPNE2	NC_013673.1:13347535-13352276	+	3.68681	15.1472	2.03861	0.00418972	0.0483613	http://www.ncbi.nlm.nih.gov/gene/?term=CPNE2
SLC2A4RG	NW_003159698.1:11012-11518	+	7.17278	29.4577	2.03804	6.53e-05	0.0014143	http://www.ncbi.nlm.nih.gov/gene/?term=SLC2A4RG
ST3GAL5	NC_013670.1:100472160-100492656	+	3.95944	16.2485	2.03694	0.00303351	0.0373816	http://www.ncbi.nlm.nih.gov/gene/?term=ST3GAL5
ZYX	NC_013675.1:8718779-8719712	-	11.8955	48.5619	2.02941	3.16e-07	1.08e-05	http://www.ncbi.nlm.nih.gov/gene/?term=ZYX
CEBPA	NC_013673.1:3215721-3218269	-	30.8613	125.773	2.02695	1.98e-16	1.67e-14	http://www.ncbi.nlm.nih.gov/gene/?term=CEBPA
CAPN15	NW_003159753.1:31608-37806	-	4.22682	17.1881	2.02376	0.0023899	0.0308839	http://www.ncbi.nlm.nih.gov/gene/?term=CAPN15
TAX1BP3	NC_013687.1:14789739-14791465	+	10.9326	44.1905	2.0151	1.19e-06	3.72e-05	http://www.ncbi.nlm.nih.gov/gene/?term=TAX1BP3
ARHGEF1	NW_003162060.1:5482-6049	-	5.3331	21.5499	2.01464	0.000695718	0.0110562	http://www.ncbi.nlm.nih.gov/gene/?term=ARHGEF1
PLP2	NC_013690.1:33750799-33753472	+	7.51243	30.2901	2.0115	5.9e-05	0.00129089	http://www.ncbi.nlm.nih.gov/gene/?term=PLP2
CLU	NC_013670.1:42073606-42075844	+	338.268	1361.42	2.00887	1.14e-159	9.77e-157	http://www.ncbi.nlm.nih.gov/gene/?term=CLU
ADNP2	NW_003159837.1:52604-60684	+	4.21715	16.9718	2.0088	0.00266224	0.0337036	http://www.ncbi.nlm.nih.gov/gene/?term=ADNP2
RGS5	NC_013681.1:29807912-29817712	+	4.05448	16.2864	2.00608	0.00327605	0.0397464	http://www.ncbi.nlm.nih.gov/gene/?term=RGS5
LOC103349719	NC_013680.1:20441953-20442979	+	4.62006	18.5378	2.00449	0.00171422	0.0235337	http://www.ncbi.nlm.nih.gov/gene/?term=LOC103349719
KIDINS220	NW_003159429.1:1009446-1015734	+	4.3158	17.2154	1.996	0.00257791	0.0329363	http://www.ncbi.nlm.nih.gov/gene/?term=KIDINS220
C12H6orf136	NC_013680.1:22687711-22689841	+	4.51768	17.9799	1.99273	0.00208969	0.0278004	http://www.ncbi.nlm.nih.gov/gene/?term=C12H6orf136
TNC	NW_003159325.1:12652410-12654799	+	6.08215	24.1731	1.99075	0.000362668	0.00631974	http://www.ncbi.nlm.nih.gov/gene/?term=TNC
LRP1	NW_003159340.1:382291-383465	+	43.6801	173.5	1.98989	1.28e-21	1.45e-19	http://www.ncbi.nlm.nih.gov/gene/?term=LRP1
LOC103348877	NC_013675.1:158586209-158586638	+	4.28884	17.0328	1.98965	0.00276955	0.0348422	http://www.ncbi.nlm.nih.gov/gene/?term=LOC103348877
LOC100351454	NW_003159393.1:384447-384679	-	99.0564	391.959	1.98438	1.36e-46	3.35e-44	http://www.ncbi.nlm.nih.gov/gene/?term=LOC100351454
NAGPA	NW_003159654.1:46430-47035	-	11.1412	44.0726	1.98398	1.55e-06	4.75e-05	http://www.ncbi.nlm.nih.gov/gene/?term=NAGPA
GALNS	NW_003160020.1:70051-70641	-	4.08035	16.1149	1.98163	0.00369225	0.0438528	http://www.ncbi.nlm.nih.gov/gene/?term=GALNS
TMEM64	NC_013671.1:106143753-106171053	-	4.2765	16.7911	1.97319	0.00311749	0.0382078	http://www.ncbi.nlm.nih.gov/gene/?term=TMEM64
CBX6	NC_013672.1:84388282-84390944	+	4.19873	16.4836	1.97301	0.00340545	0.0410404	http://www.ncbi.nlm.nih.gov/gene/?term=CBX6
LOC103346948	NW_003160121.1:4196-6	+	20.4791	80.359	1.9723	1.01e-10	5.48e-09	http://www.ncbi.nlm.nih.gov/gene/?term=LOC103346948
EPHA2	NW_003159417.1:260144-264689	+	4.03245	15.8028	1.97045	0.00416794	0.0481714	http://www.ncbi.nlm.nih.gov/gene/?term=EPHA2
CCL21	NC_013669.1:19113761-19114651	+	24.6499	96.5908	1.9703	1.41e-12	9.23e-11	http://www.ncbi.nlm.nih.gov/gene/?term=CCL21
LASP1	NC_013687.1:40351538-40354196	+	32.0355	125.489	1.96982	6.87e-16	5.67e-14	http://www.ncbi.nlm.nih.gov/gene/?term=LASP1
RAB31	NC_013677.1:52055153-52122861	-	12.7005	49.7429	1.9696	3.73e-07	1.26e-05	http://www.ncbi.nlm.nih.gov/gene/?term=RAB31
SNX33	NW_003159394.1:798765-807682	-	4.0767	15.9626	1.96923	0.0039954	0.0465949	http://www.ncbi.nlm.nih.gov/gene/?term=SNX33
S100A11	NC_013681.1:40167936-40169931	+	16.3102	63.8564	1.96906	8.55e-09	3.63e-07	http://www.ncbi.nlm.nih.gov/gene/?term=S100A11
LOC100350712	NW_003159611.1:69338-71282	+	4.20949	16.4716	1.96826	0.00346482	0.0416724	http://www.ncbi.nlm.nih.gov/gene/?term=LOC100350712
TLN1	NC_013669.1:18234800-18236852	+	13.421	52.3319	1.9632	1.97e-07	7.04e-06	http://www.ncbi.nlm.nih.gov/gene/?term=TLN1
OLR1	NC_013676.1:28682695-28685509	+	4.14976	16.1745	1.96262	0.00383273	0.0451942	http://www.ncbi.nlm.nih.gov/gene/?term=OLR1
PSAP	NC_013686.1:15472768-15474635	+	215.841	840.038	1.96049	2.18e-96	1.12e-93	http://www.ncbi.nlm.nih.gov/gene/?term=PSAP
MYADM	NW_003159550.1:159872-165803	-	12.8157	49.8028	1.95832	4.04e-07	1.36e-05	http://www.ncbi.nlm.nih.gov/gene/?term=MYADM
CD63	NC_013672.1:39314779-39315802	-	110.323	428.397	1.95721	6.06e-50	1.59e-47	http://www.ncbi.nlm.nih.gov/gene/?term=CD63
ANXA6	NC_013671.1:32715059-32725657	-	35.4174	137.333	1.95515	4.22e-17	3.79e-15	http://www.ncbi.nlm.nih.gov/gene/?term=ANXA6
SERPINH1	NC_013669.1:141175273-141179402	-	12.9185	50.082	1.95486	3.86e-07	1.3e-05	http://www.ncbi.nlm.nih.gov/gene/?term=SERPINH1
DDAH1	NC_013681.1:79548156-79551336	+	6.95669	26.9672	1.95473	0.000195667	0.0037027	http://www.ncbi.nlm.nih.gov/gene/?term=DDAH1
ATF3	NC_013684.1:60428386-60434514	-	7.02696	27.1315	1.94899	0.000192141	0.00364361	http://www.ncbi.nlm.nih.gov/gene/?term=ATF3
ALKBH5	NW_003159443.1:917400-927710	-	8.54394	32.9678	1.94808	3.96e-05	0.000912932	http://www.ncbi.nlm.nih.gov/gene/?term=ALKBH5
PPP1R3G	NW_003159341.1:918554-920237	-	8.78179	33.8048	1.94464	3.23e-05	0.000760457	http://www.ncbi.nlm.nih.gov/gene/?term=PPP1R3G
NR1H2	NW_003161209.1:4657-5008	-	9.44966	36.3188	1.94238	1.67e-05	0.000418771	http://www.ncbi.nlm.nih.gov/nuccore/NR1H2
IGF2R	NC_013680.1:149851332-149862362	+	10.6749	40.9188	1.93855	5.01e-06	0.000142753	http://www.ncbi.nlm.nih.gov/gene/?term=IGF2R
CALM3	NW_003159461.1:95255-96751	+	11.624	44.448	1.93502	2.01e-06	6.1e-05	http://www.ncbi.nlm.nih.gov/gene/?term=CALM3
CLSTN3	NC_013676.1:33128207-33136207	+	9.03496	34.493	1.93271	2.88e-05	0.000687689	http://www.ncbi.nlm.nih.gov/gene/?term=CLSTN3
LOC103346606	NW_003159808.1:128711-93361	-	9.92683	37.8973	1.93269	1.16e-05	0.000303121	http://www.ncbi.nlm.nih.gov/gene/?term=LOC103346606
FGFR2	NC_013686.1:68568588-68572803	-	5.62783	21.4496	1.9303	0.000980346	0.0148475	http://www.ncbi.nlm.nih.gov/gene/?term=FGFR2
LOC100343992	NC_013683.1:50586908-50592735	+	9.00562	34.2952	1.92911	3.1e-05	0.000734538	http://www.ncbi.nlm.nih.gov/gene/?term=LOC100343992
LOC103347362	NW_003160913.1:6291-7309	-	143.925	547.367	1.92719	3.68e-62	1.23e-59	http://www.ncbi.nlm.nih.gov/gene/?term=LOC103347362
CD276	NW_003159441.1:29818-30166	-	6.99079	26.5715	1.92635	0.000248328	0.00455597	http://www.ncbi.nlm.nih.gov/gene/?term=CD276
CHRD	NC_013682.1:81333562-81334111	-	14.8251	56.1201	1.92047	1.07e-07	3.99e-06	http://www.ncbi.nlm.nih.gov/gene/?term=CHRD
RAP2B	NC_013682.1:47369465-47370987	+	5.20505	19.5996	1.91284	0.00172971	0.0237103	http://www.ncbi.nlm.nih.gov/gene/?term=RAP2B
TADA3	NW_003159428.1:394917-396983	+	8.08797	30.4222	1.91128	9.56e-05	0.00199312	http://www.ncbi.nlm.nih.gov/gene/?term=TADA3
GADD45A	NC_013681.1:98577233-98580418	-	27.7145	104.04	1.90843	5.66e-13	3.9e-11	http://www.ncbi.nlm.nih.gov/gene/?term=GADD45A
LOC103345929	NW_003159509.1:518876-520375	+	6.08279	22.8057	1.90659	0.000744038	0.0116497	http://www.ncbi.nlm.nih.gov/gene/?term=LOC103345929
BCAS3	NC_013687.1:27568944-27591513	+	4.49975	16.8262	1.90279	0.00380962	0.0450393	http://www.ncbi.nlm.nih.gov/gene/?term=BCAS3
AKR7A2	NC_013681.1:133591894-133597969	+	29.2728	109.45	1.90263	1.59e-13	1.14e-11	http://www.ncbi.nlm.nih.gov/gene/?term=AKR7A2
TNFRSF12A	NW_003159454.1:267911-268664	+	10.9391	40.8413	1.90053	6.65e-06	0.000184332	http://www.ncbi.nlm.nih.gov/gene/?term=TNFRSF12A
LOC100345691	NC_013681.1:38837220-38847445	+	6.6866	24.9481	1.89959	0.000432152	0.0073531	http://www.ncbi.nlm.nih.gov/gene/?term=LOC100345691
CLASRP	NW_003159638.1:206140-206456	+	4.89754	18.2686	1.89924	0.00259985	0.0331697	http://www.ncbi.nlm.nih.gov/gene/?term=CLASRP
KLF10	NC_013671.1:118137247-118142150	-	10.7162	39.9657	1.89897	8.43e-06	0.000224897	http://www.ncbi.nlm.nih.gov/gene/?term=KLF10
S100A6	NC_013681.1:38920416-38921131	+	18.8303	70.0558	1.89545	3.86e-09	1.71e-07	http://www.ncbi.nlm.nih.gov/gene/?term=S100A6
ENG	NW_003159473.1:688636-691061	+	12.6489	47.0471	1.8951	1.39e-06	4.31e-05	http://www.ncbi.nlm.nih.gov/gene/?term=ENG
MARCKSL1	NW_003159330.1:5862386-5863662	+	7.88624	29.2164	1.88937	0.00014701	0.00287538	http://www.ncbi.nlm.nih.gov/gene/?term=MARCKSL1
TSPO	NW_003159644.1:12276-9698	-	6.35594	23.4458	1.88315	0.000689837	0.0109724	http://www.ncbi.nlm.nih.gov/gene/?term=TSPO
FPGS	NW_003159473.1:698330-698590	-	12.9769	47.8119	1.88142	1.28e-06	3.97e-05	http://www.ncbi.nlm.nih.gov/gene/?term=FPGS
PNKD	NC_013675.1:159671703-159675753	+	22.8778	84.2075	1.88	1.32e-10	7.01e-09	http://www.ncbi.nlm.nih.gov/gene/?term=PNKD
CCDC149	NC_013670.1:15463019-15497101	-	6.52698	23.9276	1.87419	0.000630673	0.0101385	http://www.ncbi.nlm.nih.gov/gene/?term=CCDC149
MTA1	NW_003160479.1:24409-25179	+	5.83514	21.3305	1.87008	0.00126941	0.0184515	http://www.ncbi.nlm.nih.gov/gene/?term=MTA1
ACTB	NW_003159504.1:126717-128215	-	246.494	899.404	1.86741	3.72e-97	1.98e-94	http://www.ncbi.nlm.nih.gov/gene/?term=ACTB
GIT1	NC_013687.1:18621870-18622638	+	4.76566	17.3606	1.86507	0.00370089	0.0439264	http://www.ncbi.nlm.nih.gov/gene/?term=GIT1
AKAP2	NC_013669.1:3037572-3050240	-	6.07411	22.1208	1.86466	0.00105283	0.0157471	http://www.ncbi.nlm.nih.gov/gene/?term=AKAP2
SLC2A10	NW_003159351.1:1540263-1543836	+	5.34146	19.4481	1.86433	0.00213066	0.0281587	http://www.ncbi.nlm.nih.gov/gene/?term=SLC2A10
LDLR	NW_003159540.1:10544-14933	-	14.2384	51.8363	1.86417	5.33e-07	1.77e-05	http://www.ncbi.nlm.nih.gov/gene/?term=LDLR
GNPDA1	NC_013671.1:24043029-24043349	-	8.15569	29.6388	1.86161	0.000151751	0.00295849	http://www.ncbi.nlm.nih.gov/gene/?term=GNPDA1
GDF2	NW_003159597.1:203876-207646	+	7.52613	27.3247	1.86023	0.000277343	0.00502193	http://www.ncbi.nlm.nih.gov/gene/?term=GDF2
RIN3	NC_013688.1:13428914-13446606	-	5.48588	19.8743	1.85711	0.00195283	0.0263093	http://www.ncbi.nlm.nih.gov/gene/?term=RIN3
GNAI2	NC_013677.1:17714707-17717895	+	21.6581	78.3042	1.85418	8.15e-10	3.95e-08	http://www.ncbi.nlm.nih.gov/gene/?term=GNAI2
SRRM2	NW_003159454.1:143126-143865	+	22.2798	80.4495	1.85234	4.92e-10	2.47e-08	http://www.ncbi.nlm.nih.gov/gene/?term=SRRM2
C2CD2	NW_003159812.1:107844-116723	+	15.3651	55.4174	1.85068	2.46e-07	8.58e-06	http://www.ncbi.nlm.nih.gov/gene/?term=C2CD2
FLII	NW_003159443.1:878677-881954	+	6.98494	25.1773	1.84981	0.000506087	0.00844398	http://www.ncbi.nlm.nih.gov/gene/?term=FLII
GRN	NC_013687.1:44634288-44635339	+	75.8878	272.923	1.84655	2.7e-30	4.27e-28	http://www.ncbi.nlm.nih.gov/gene/?term=GRN
LOC100354227	NW_003159343.1:3399749-3400586	+	8.65895	31.0602	1.8428	0.000116547	0.0023694	http://www.ncbi.nlm.nih.gov/gene/?term=LOC100354227
PPL	NW_003159413.1:1090969-1108396	-	9.6188	34.4741	1.84158	4.95e-05	0.00110528	http://www.ncbi.nlm.nih.gov/gene/?term=PPL
DUSP1	NC_013671.1:53839000-53841248	-	25.2755	90.463	1.83959	5.07e-11	2.85e-09	http://www.ncbi.nlm.nih.gov/gene/?term=DUSP1
DAB2IP	NW_003159325.1:5487478-5507892	-	7.62823	27.2847	1.83867	0.000310485	0.00551692	http://www.ncbi.nlm.nih.gov/gene/?term=DAB2IP
TSC2	NW_003160476.1:29149-29752	-	9.66472	34.5249	1.83684	5.03e-05	0.00112112	http://www.ncbi.nlm.nih.gov/gene/?term=TSC2
LOC100357978	NW_003160527.1:21917-23785	+	20.1077	71.5904	1.83202	5.59e-09	2.43e-07	http://www.ncbi.nlm.nih.gov/gene/?term=LOC100357978
CALCOCO1	NC_013672.1:37516671-37519430	-	6.1343	21.7419	1.82551	0.00135201	0.019402	http://www.ncbi.nlm.nih.gov/gene/?term=CALCOCO1
MTSS1L	NC_013673.1:28851751-28855867	+	5.06117	17.9374	1.82542	0.00360553	0.0430209	http://www.ncbi.nlm.nih.gov/gene/?term=MTSS1L
SPARC	NC_013671.1:33136709-33148415	-	102.12	361.131	1.82225	6.5e-39	1.3e-36	http://www.ncbi.nlm.nih.gov/gene/?term=SPARC
AMDHD2	NW_003159594.1:246257-247575	+	13.1393	46.4532	1.82189	2.89e-06	8.5e-05	http://www.ncbi.nlm.nih.gov/gene/?term=AMDHD2
LOC100352880	NW_003159452.1:487801-492758	-	15.0614	52.9375	1.81343	6.37e-07	2.08e-05	http://www.ncbi.nlm.nih.gov/gene/?term=LOC100352880
COTL1	NW_003159537.1:100133-100541	-	15.4002	54.1025	1.81274	4.83e-07	1.61e-05	http://www.ncbi.nlm.nih.gov/gene/?term=COTL1
ATP6AP1	NW_003159442.1:126809-127342	-	15.9296	55.9424	1.81224	3.11e-07	1.07e-05	http://www.ncbi.nlm.nih.gov/gene/?term=ATP6AP1
LOC103347572	NW_003162040.1:1453-2168	+	14.8371	51.9179	1.80702	8.64e-07	2.74e-05	http://www.ncbi.nlm.nih.gov/gene/?term=LOC103347572
VEGFA	NC_013680.1:33209737-33214780	+	39.5333	138.24	1.80603	1e-15	8.15e-14	http://www.ncbi.nlm.nih.gov/gene/?term=VEGFA
DAPK1	NC_013669.1:73492103-73494638	+	6.95883	24.3015	1.80413	0.000771326	0.0119938	http://www.ncbi.nlm.nih.gov/gene/?term=DAPK1
LOC100355180	NW_003159889.1:98539-99064	+	5.7314	19.9878	1.80216	0.00230582	0.0300339	http://www.ncbi.nlm.nih.gov/gene/?term=LOC100355180
GATAD2A	NW_003159767.1:138007-139604	+	8.97807	31.2889	1.80117	0.000137915	0.00272704	http://www.ncbi.nlm.nih.gov/gene/?term=GATAD2A
LOC100338396	NC_013675.1:152280062-152281049	-	7.47149	26.0344	1.80095	0.000507384	0.00845	http://www.ncbi.nlm.nih.gov/gene/?term=LOC100338396
HPCAL1	NW_003159421.1:220865-223883	+	7.47717	25.962	1.79584	0.000528835	0.00875876	http://www.ncbi.nlm.nih.gov/gene/?term=HPCAL1
AGXT2	NC_013679.1:56358057-56362999	-	23.5139	81.527	1.79376	8.4e-10	4.06e-08	http://www.ncbi.nlm.nih.gov/gene/?term=AGXT2
MXD4	NW_003159422.1:337031-337469	-	6.4252	22.2334	1.79092	0.00136672	0.019582	http://www.ncbi.nlm.nih.gov/gene/?term=MXD4
CARD10	NW_003159599.1:261518-263007	-	6.04061	20.8211	1.78528	0.00198813	0.0267052	http://www.ncbi.nlm.nih.gov/gene/?term=CARD10
DDI2	NW_003159417.1:684991-694560	-	6.25662	21.5448	1.78389	0.00166817	0.0229713	http://www.ncbi.nlm.nih.gov/gene/?term=DDI2
SMURF1	NW_003159386.1:1196855-1199841	+	7.5136	25.8129	1.78052	0.000588423	0.00959603	http://www.ncbi.nlm.nih.gov/gene/?term=SMURF1
WASH1	NC_013676.1:28926413-28928186	+	9.84961	33.8307	1.78019	8.35e-05	0.00176679	http://www.ncbi.nlm.nih.gov/gene/?term=WASH1
PPP1R9B	NC_013687.1:37531467-37533187	+	5.35431	18.387	1.77992	0.00373079	0.0442523	http://www.ncbi.nlm.nih.gov/gene/?term=PPP1R9B
SNX27	NC_013681.1:40545979-40560145	-	5.775	19.8282	1.77966	0.00260123	0.0331171	http://www.ncbi.nlm.nih.gov/gene/?term=SNX27
BCAR1	NC_013673.1:29977364-29980264	-	12.3426	42.3054	1.7772	1.11e-05	0.000291043	http://www.ncbi.nlm.nih.gov/gene/?term=BCAR1
WSB1	NC_013687.1:20567712-20577933	-	50.0355	171.368	1.77607	9.4e-19	9.23e-17	http://www.ncbi.nlm.nih.gov/gene/?term=WSB1
ADRBK1	NC_013669.1:194744059-194751559	+	6.5113	22.2286	1.7714	0.00147838	0.0208509	http://www.ncbi.nlm.nih.gov/gene/?term=ADRBK1
RAB13	NC_013681.1:38535857-38537090	+	9.46204	32.2901	1.77087	0.0001278	0.00255784	http://www.ncbi.nlm.nih.gov/gene/?term=RAB13
VWCE	NW_003159343.1:3481898-3485583	+	6.20542	21.1695	1.77038	0.00192805	0.0260531	http://www.ncbi.nlm.nih.gov/gene/?term=VWCE
HIPK2	NW_003159400.1:742100-744027	+	5.68154	19.305	1.76462	0.00312471	0.0382443	http://www.ncbi.nlm.nih.gov/gene/?term=HIPK2
RARA	NC_013687.1:41515828-41517113	+	6.92251	23.4579	1.76071	0.00114208	0.0168724	http://www.ncbi.nlm.nih.gov/gene/?term=RARA
LOC103346500	NW_003159733.1:175666-178740	+	7.11436	24.0017	1.75433	0.00102788	0.0154379	http://www.ncbi.nlm.nih.gov/gene/?term=LOC103346500
TSC22D4	NC_013674.1:27320440-27326262	+	8.94855	30.1676	1.75327	0.000234192	0.00433628	http://www.ncbi.nlm.nih.gov/gene/?term=TSC22D4
CGN	NC_013681.1:40665242-40671668	-	11.6719	39.2958	1.75134	2.72e-05	0.000651743	http://www.ncbi.nlm.nih.gov/gene/?term=CGN
ETS2	NW_003159353.1:2818519-2821823	+	6.88111	23.1657	1.75127	0.00127527	0.0184919	http://www.ncbi.nlm.nih.gov/gene/?term=ETS2
AVPI1	NC_013686.1:45845262-45853365	-	11.451	38.4957	1.74922	3.33e-05	0.000781571	http://www.ncbi.nlm.nih.gov/gene/?term=AVPI1
ATP11A	NW_003160208.1:41602-43842	+	6.01318	20.1894	1.7474	0.0026721	0.0337811	http://www.ncbi.nlm.nih.gov/gene/?term=ATP11A
LOC100347283	NW_003159417.1:332604-334231	+	7.8318	26.2703	1.74602	0.000617201	0.0099574	http://www.ncbi.nlm.nih.gov/gene/?term=LOC100347283
LOC103346570	NW_003159782.1:161213-161913	+	5.46585	18.3225	1.7451	0.0042565	0.0489755	http://www.ncbi.nlm.nih.gov/gene/?term=LOC103346570
ABCB1	NC_013678.1:40886738-40888577	+	8.23826	27.5766	1.74303	0.000458022	0.00772052	http://www.ncbi.nlm.nih.gov/gene/?term=ABCB1
ITGB2	NW_003160089.1:21089-21901	+	20.1406	67.3885	1.7424	4.33e-08	1.7e-06	http://www.ncbi.nlm.nih.gov/gene/?term=ITGB2
FOXA2	NC_013672.1:14204017-14207471	+	10.4197	34.7697	1.73852	8.56e-05	0.00180722	http://www.ncbi.nlm.nih.gov/gene/?term=FOXA2
2017-09-09	NW_003159783.1:94498-94868	-	20.4352	68.1244	1.73712	3.89e-08	1.53e-06	http://www.ncbi.nlm.nih.gov/gene/?term=SEPT9
PRR16	NC_013671.1:4906206-5091988	+	5.90127	19.6621	1.73632	0.00316208	0.038597	http://www.ncbi.nlm.nih.gov/gene/?term=PRR16
LOC100344478	NC_013677.1:37099457-37100636	+	12.2166	40.6737	1.73525	2.2e-05	0.000536927	http://www.ncbi.nlm.nih.gov/gene/?term=LOC100344478
RHOBTB1	NC_013686.1:25301721-25308938	+	12.7185	42.2679	1.73263	1.55e-05	0.000391078	http://www.ncbi.nlm.nih.gov/gene/?term=RHOBTB1
ALDOA	NC_013674.1:18444811-18448736	+	40.7777	135.462	1.73204	1.03e-14	7.83e-13	http://www.ncbi.nlm.nih.gov/gene/?term=ALDOA
LOC100340919	NC_013678.1:44585659-44596678	-	7.18919	23.8754	1.73162	0.0011673	0.0172027	http://www.ncbi.nlm.nih.gov/gene/?term=LOC100340919
HACL1	NC_013682.1:1674419-1675064	-	28.3697	94.1494	1.7306	1.16e-10	6.21e-09	http://www.ncbi.nlm.nih.gov/gene/?term=HACL1
LOC103350321	NC_013681.1:136969830-136972340	+	6.6239	21.9541	1.72874	0.00187075	0.0254695	http://www.ncbi.nlm.nih.gov/gene/?term=LOC103350321
KLHL22	NW_003159577.1:264510-267821	+	6.43557	21.3282	1.72862	0.00217503	0.0286403	http://www.ncbi.nlm.nih.gov/gene/?term=KLHL22
PAFAH1B3	NW_003159415.1:205118-205502	-	5.82731	19.2947	1.7273	0.00356827	0.0427458	http://www.ncbi.nlm.nih.gov/gene/?term=PAFAH1B3
MAN2B2	NW_003161302.1:5620-8810	-	15.991	52.8581	1.72486	1.44e-06	4.47e-05	http://www.ncbi.nlm.nih.gov/gene/?term=MAN2B2
LRP10	NC_013685.1:43106042-43108972	+	20.9	69.0557	1.72426	3.66e-08	1.45e-06	http://www.ncbi.nlm.nih.gov/gene/?term=LRP10
CLDN4	NW_003159391.1:818128-819615	-	66.2539	218.634	1.72244	1.22e-22	1.43e-20	http://www.ncbi.nlm.nih.gov/gene/?term=CLDN4
FADS6	NW_003159616.1:40958-44164	+	19.413	63.9806	1.72061	1.2e-07	4.42e-06	http://www.ncbi.nlm.nih.gov/gene/?term=FADS6
FLCN	NW_003159546.1:180375-181197	-	6.14196	20.2043	1.71789	0.00296479	0.0367858	http://www.ncbi.nlm.nih.gov/gene/?term=FLCN
TAGLN2	NC_013681.1:33204786-33206455	+	26.3517	86.4593	1.71412	8.35e-10	4.04e-08	http://www.ncbi.nlm.nih.gov/gene/?term=TAGLN2
ANKS1A	NC_013680.1:25184745-25188931	+	8.04846	26.3941	1.71343	0.000697793	0.0110697	http://www.ncbi.nlm.nih.gov/gene/?term=ANKS1A
RENBP	NW_003159442.1:511544-511860	+	5.81484	19.0521	1.71214	0.00398781	0.0465666	http://www.ncbi.nlm.nih.gov/gene/?term=RENBP
LOC100346472	NC_013681.1:133602561-133606967	+	33.9903	111.341	1.7118	3.41e-12	2.15e-10	http://www.ncbi.nlm.nih.gov/gene/?term=LOC100346472
LOC103346574	NW_003159787.1:10378-4369	-	64.4083	210.853	1.71092	1.02e-21	1.17e-19	http://www.ncbi.nlm.nih.gov/gene/?term=LOC103346574
DUSP3	NC_013687.1:44207424-44210940	-	6.31061	20.5789	1.70531	0.0028403	0.0355836	http://www.ncbi.nlm.nih.gov/gene/?term=DUSP3
CORO1C	NW_003159403.1:317868-319453	+	6.42031	20.8784	1.7013	0.00268611	0.033887	http://www.ncbi.nlm.nih.gov/gene/?term=CORO1C
ATP8B1	NC_013677.1:98268984-98328153	-	9.03603	29.263	1.69532	0.000392062	0.00675372	http://www.ncbi.nlm.nih.gov/gene/?term=ATP8B1
MON1B	NC_013673.1:31856779-31861367	+	8.38087	27.1212	1.69425	0.000645461	0.0103302	http://www.ncbi.nlm.nih.gov/gene/?term=MON1B
LOC103346005	NW_003159522.1:445569-448308	-	7.24606	23.4379	1.69358	0.00152018	0.0213073	http://www.ncbi.nlm.nih.gov/gene/?term=LOC103346005
GLB1	NC_013682.1:20030173-20030695	-	6.70603	21.6586	1.69141	0.0023227	0.0302319	http://www.ncbi.nlm.nih.gov/gene/?term=GLB1
KLHL21	NC_013681.1:143056504-143066158	+	7.42237	23.9544	1.69034	0.00136686	0.0195685	http://www.ncbi.nlm.nih.gov/gene/?term=KLHL21
EEPD1	NC_013678.1:19823172-19825466	+	6.29119	20.2481	1.68638	0.00329303	0.0398987	http://www.ncbi.nlm.nih.gov/gene/?term=EEPD1
ABCC3	NC_013687.1:37092387-37105281	-	12.1642	39.1438	1.68615	4.39e-05	0.000997799	http://www.ncbi.nlm.nih.gov/gene/?term=ABCC3
NMRAL1	NW_003159413.1:699147-699715	-	12.4635	40.0907	1.68556	3.56e-05	0.00083081	http://www.ncbi.nlm.nih.gov/nuccore/NMRAL1
CCDC180	NC_013669.1:15731996-15742961	-	6.72753	21.6022	1.68303	0.0024317	0.0313121	http://www.ncbi.nlm.nih.gov/gene/?term=CCDC180
MFSD10	NW_003159422.1:866426-866846	-	9.00021	28.8911	1.68259	0.000455764	0.00769682	http://www.ncbi.nlm.nih.gov/gene/?term=MFSD10
TBC1D10A	NW_003159349.1:3452209-3472772	-	6.34498	20.3552	1.68171	0.00326737	0.0396677	http://www.ncbi.nlm.nih.gov/gene/?term=TBC1D10A
LOC103352041	NW_003159325.1:6173079-6176214	+	6.52568	20.9219	1.68082	0.00287279	0.035891	http://www.ncbi.nlm.nih.gov/gene/?term=LOC103352041
CGNL1	NC_013685.1:15031554-15098340	-	18.9309	60.6915	1.68075	3.83e-07	1.29e-05	http://www.ncbi.nlm.nih.gov/gene/?term=CGNL1
IMPA2	NC_013677.1:49934628-49947150	-	19.3124	61.8493	1.67923	3.02e-07	1.04e-05	http://www.ncbi.nlm.nih.gov/gene/?term=IMPA2
LAMP1	NW_003159582.1:234978-240392	-	126.28	404.124	1.67817	3.73e-39	7.64e-37	http://www.ncbi.nlm.nih.gov/gene/?term=LAMP1
ZNF358	NW_003159393.1:914768-917005	-	12.1026	38.5515	1.67147	5.53e-05	0.00121982	http://www.ncbi.nlm.nih.gov/gene/?term=ZNF358
TP53BP2	NC_013684.1:49469913-49474062	+	7.67921	24.3689	1.66601	0.00138068	0.0196883	http://www.ncbi.nlm.nih.gov/gene/?term=TP53BP2
SCAND1	NC_013672.1:3926935-3927787	+	11.8381	37.5594	1.66573	7.17e-05	0.00153838	http://www.ncbi.nlm.nih.gov/gene/?term=SCAND1
LOC100357545	NW_003159638.1:91266-92353	+	8.1153	25.6758	1.66169	0.00104646	0.0156648	http://www.ncbi.nlm.nih.gov/gene/?term=LOC100357545
MGAT4B	NW_003159356.1:1306782-1311607	-	27.2632	86.2455	1.6615	1.89e-09	8.75e-08	http://www.ncbi.nlm.nih.gov/gene/?term=MGAT4B
MLLT4	NW_003160051.1:59487-59865	-	9.51634	30.0993	1.66125	0.000387791	0.00668653	http://www.ncbi.nlm.nih.gov/gene/?term=MLLT4
RALBP1	NC_013677.1:52365048-52365618	-	7.68672	24.238	1.65683	0.00148031	0.0208618	http://www.ncbi.nlm.nih.gov/gene/?term=RALBP1
PBXIP1	NC_013681.1:37714641-37716730	+	9.63284	30.3589	1.65609	0.000376199	0.00651152	http://www.ncbi.nlm.nih.gov/gene/?term=PBXIP1
LOC100340803	NW_003159457.1:249120-249467	-	7.16242	22.5608	1.6553	0.00217883	0.0286694	http://www.ncbi.nlm.nih.gov/gene/?term=LOC100340803
NUMA1	NC_013669.1:144325694-144363840	+	7.96728	25.0796	1.65436	0.00123767	0.0180774	http://www.ncbi.nlm.nih.gov/gene/?term=NUMA1
COLEC11	NW_003159347.1:304539-305187	+	19.104	60.0233	1.65165	5.98e-07	1.98e-05	http://www.ncbi.nlm.nih.gov/gene/?term=COLEC11
SF1	NW_003159941.1:53112-53872	+	23.0579	72.3916	1.65056	4.26e-08	1.68e-06	http://www.ncbi.nlm.nih.gov/gene/?term=SF1
LOC100353233	NW_003159598.1:98829-99816	+	10.4701	32.7955	1.64723	0.000230334	0.004278	http://www.ncbi.nlm.nih.gov/gene/?term=LOC100353233
MLXIPL	NW_003159391.1:952517-953434	+	15.0228	46.959	1.64425	1.07e-05	0.000282103	http://www.ncbi.nlm.nih.gov/gene/?term=MLXIPL
JUP	NC_013687.1:42687939-42696580	-	11.7814	36.6535	1.63744	0.000105082	0.00216558	http://www.ncbi.nlm.nih.gov/gene/?term=JUP
LOC100349757	NC_013680.1:22574733-22576937	+	13.367	41.431	1.63203	3.88e-05	0.000895418	http://www.ncbi.nlm.nih.gov/gene/?term=LOC100349757
LOC100338822	NC_013680.1:20210645-20211796	-	15.8753	49.1814	1.63133	7.4e-06	0.000202547	http://www.ncbi.nlm.nih.gov/gene/?term=LOC100338822
TCN2	NC_013689.1:3187229-3188961	+	40.5698	125.515	1.62938	8.41e-13	5.65e-11	http://www.ncbi.nlm.nih.gov/gene/?term=TCN2
ID2	NW_003159667.1:19357-19816	-	32.8932	101.756	1.62926	1.18e-10	6.35e-09	http://www.ncbi.nlm.nih.gov/gene/?term=ID2
RNPEP	NC_013684.1:69620190-69626478	-	6.71618	20.7655	1.62848	0.00362887	0.0432708	http://www.ncbi.nlm.nih.gov/gene/?term=RNPEP
LOC100303769	NC_013669.1:143242383-143242519	-	13.3212	41.1856	1.62841	4.2e-05	0.000957822	http://www.ncbi.nlm.nih.gov/gene/?term=LOC100303769
TOB2	NW_003159360.1:1017861-1021010	+	12.2593	37.8276	1.62556	8.81e-05	0.00185117	http://www.ncbi.nlm.nih.gov/gene/?term=TOB2
ANXA2	NC_013685.1:12026488-12027964	+	91.1643	281.144	1.62477	1.16e-26	1.62e-24	http://www.ncbi.nlm.nih.gov/gene/?term=ANXA2
PGPEP1	NW_003160351.1:18971-20622	-	28.9349	88.9124	1.61957	2.01e-09	9.24e-08	http://www.ncbi.nlm.nih.gov/gene/?term=PGPEP1
SLC46A3	NW_003159361.1:1763639-1764583	-	14.4819	44.4807	1.61893	2.23e-05	0.000542201	http://www.ncbi.nlm.nih.gov/gene/?term=SLC46A3
SAFB2	NW_003159954.1:97162-97508	+	6.68611	20.4848	1.61531	0.00405912	0.0471552	http://www.ncbi.nlm.nih.gov/gene/?term=SAFB2
RNPEPL1	NW_003160550.1:1048-955	+	26.2667	80.4423	1.61472	1.25e-08	5.22e-07	http://www.ncbi.nlm.nih.gov/gene/?term=RNPEPL1
LDHB	NC_013676.1:18488505-18492691	+	70.0613	213.93	1.61045	1.89e-20	2.05e-18	http://www.ncbi.nlm.nih.gov/gene/?term=LDHB
SCLY	NW_003159595.1:168993-171113	+	13.1765	40.1228	1.60645	6.15e-05	0.00133936	http://www.ncbi.nlm.nih.gov/gene/?term=SCLY
YWHAG	NC_013674.1:26713482-26740700	+	10.7063	32.5706	1.60511	0.000308341	0.00548421	http://www.ncbi.nlm.nih.gov/gene/?term=YWHAG
ATP6V0C	NW_003159594.1:239225-240113	+	77.5768	235.451	1.60173	3.37e-22	3.92e-20	http://www.ncbi.nlm.nih.gov/gene/?term=ATP6V0C
FAM84B	NC_013671.1:142278313-142279384	-	20.4986	62.2013	1.60142	6.4e-07	2.09e-05	http://www.ncbi.nlm.nih.gov/gene/?term=FAM84B
TMEM127	NC_013670.1:95065687-95078381	+	15.1761	46.007	1.60005	1.87e-05	0.000464762	http://www.ncbi.nlm.nih.gov/gene/?term=TMEM127
LOC100349247	NC_013680.1:22477410-22478326	+	15.5892	47.1353	1.59627	1.53e-05	0.000386701	http://www.ncbi.nlm.nih.gov/gene/?term=LOC100349247
AP2A1	NW_003159915.1:51220-51518	-	12.7865	38.661	1.59626	8.98e-05	0.00188241	http://www.ncbi.nlm.nih.gov/gene/?term=AP2A1
APLNR	NC_013669.1:190343913-190347537	-	16.7257	50.5626	1.596	7.51e-06	0.000204175	http://www.ncbi.nlm.nih.gov/gene/?term=APLNR
LOC103346255	NW_003159609.1:135634-136583	+	19.7743	59.741	1.59509	1.14e-06	3.56e-05	http://www.ncbi.nlm.nih.gov/gene/?term=LOC103346255
CSTB	NW_003159719.1:156859-157735	-	39.1899	118.077	1.59118	8.45e-12	5.12e-10	http://www.ncbi.nlm.nih.gov/gene/?term=CSTB
SUN2	NC_013672.1:84444882-84449825	+	24.8836	74.8949	1.58967	5.43e-08	2.11e-06	http://www.ncbi.nlm.nih.gov/gene/?term=SUN2
MAP3K11	NW_003160517.1:17331-23342	-	8.11416	24.4202	1.58956	0.00190854	0.0258477	http://www.ncbi.nlm.nih.gov/gene/?term=MAP3K11
LDLRAP1	NC_013681.1:128123708-128144873	-	8.54867	25.7053	1.58829	0.00145737	0.0206191	http://www.ncbi.nlm.nih.gov/gene/?term=LDLRAP1
BCL2L1	NC_013672.1:7512693-7569354	+	8.70907	26.1588	1.58671	0.0013326	0.0191846	http://www.ncbi.nlm.nih.gov/gene/?term=BCL2L1
SLC1A2	NC_013669.1:174573574-174726775	-	10.4909	31.5056	1.58648	0.000429542	0.00731558	http://www.ncbi.nlm.nih.gov/gene/?term=SLC1A2
FRMD8	NW_003159568.1:373333-375673	+	13.1949	39.5894	1.58513	7.98e-05	0.00169687	http://www.ncbi.nlm.nih.gov/gene/?term=FRMD8
LOC103346607	NW_003159809.1:37467-59065	-	10.1851	30.5392	1.5842	0.000533212	0.00880701	http://www.ncbi.nlm.nih.gov/gene/?term=LOC103346607
C13H1orf85	NC_013681.1:36578268-36579778	+	10.3466	31.0179	1.58395	0.000482718	0.00808396	http://www.ncbi.nlm.nih.gov/gene/?term=C13H1orf85
LOC100344261	NC_013690.1:53025878-53027328	+	12.6315	37.8552	1.58346	0.000115771	0.00235628	http://www.ncbi.nlm.nih.gov/gene/?term=LOC100344261
TESK1	NC_013669.1:18302210-18302979	-	7.05124	21.1151	1.58233	0.00400662	0.0466956	http://www.ncbi.nlm.nih.gov/gene/?term=TESK1
TRIP10	NW_003160136.1:63003-65368	-	6.95125	20.8106	1.58198	0.00428482	0.0492386	http://www.ncbi.nlm.nih.gov/gene/?term=TRIP10
LOC100008826	NW_003160392.1:25497-26660	-	10.9902	32.8754	1.5808	0.000332753	0.00584925	http://www.ncbi.nlm.nih.gov/gene/?term=LOC100008826
SAT1	NC_013690.1:9715432-9717879	+	21.2237	63.442	1.57976	6.27e-07	2.05e-05	http://www.ncbi.nlm.nih.gov/gene/?term=SAT1
CD68	NC_013687.1:11599359-11600516	-	56.2321	168	1.57899	5.22e-16	4.33e-14	http://www.ncbi.nlm.nih.gov/gene/?term=CD68
LOC100338712	NW_003159712.1:100384-101863	+	63.3779	189.308	1.57868	7.71e-18	7.17e-16	http://www.ncbi.nlm.nih.gov/gene/?term=LOC100338712
CDC42EP1	NW_003159599.1:291147-293510	+	29.0427	86.7295	1.57835	5.8e-09	2.51e-07	http://www.ncbi.nlm.nih.gov/gene/?term=CDC42EP1
CST3	NC_013672.1:13355145-13356390	+	573.44	1711.77	1.57778	1.03e-147	8.1e-145	http://www.ncbi.nlm.nih.gov/gene/?term=CST3
MED25	NW_003159915.1:17231-23610	-	12.6815	37.7822	1.57498	0.000124343	0.00250253	http://www.ncbi.nlm.nih.gov/gene/?term=MED25
RPL18	NW_003159666.1:191781-193370	-	36.5765	108.673	1.57101	8.17e-11	4.46e-09	http://www.ncbi.nlm.nih.gov/gene/?term=RPL18
PNN	NC_013685.1:58777064-58782629	+	10.0956	29.9919	1.57085	0.000642625	0.010294	http://www.ncbi.nlm.nih.gov/gene/?term=PNN
TGFBR2	NC_013682.1:17745455-17748662	+	12.1464	36.0401	1.56908	0.000185133	0.00353673	http://www.ncbi.nlm.nih.gov/gene/?term=TGFBR2
ULK1	NW_003160003.1:39165-39587	-	11.666	34.6033	1.56861	0.0002498	0.00457831	http://www.ncbi.nlm.nih.gov/gene/?term=ULK1
LOC100346415	NW_003159459.1:221435-222378	-	8.32263	24.6173	1.56456	0.00204401	0.0272933	http://www.ncbi.nlm.nih.gov/gene/?term=LOC100346415
LOC100358162	NC_013677.1:17301806-17302294	+	171.71	507.716	1.56405	1.45e-44	3.4e-42	http://www.ncbi.nlm.nih.gov/gene/?term=LOC100358162
PIGT	NW_003159351.1:566014-567253	+	13.767	40.6935	1.56359	7.39e-05	0.00158176	http://www.ncbi.nlm.nih.gov/gene/?term=PIGT
C1H11orf96	NC_013669.1:183603985-183605382	+	44.4642	131.203	1.56108	1.17e-12	7.76e-11	http://www.ncbi.nlm.nih.gov/gene/?term=C1H11orf96
KIAA0195	NW_003159471.1:274288-281048	-	10.8782	32.0406	1.55846	0.000449892	0.0076119	http://www.ncbi.nlm.nih.gov/gene/?term=KIAA0195
SCML4	NC_013680.1:95805478-95816673	-	13.0289	38.3545	1.55768	0.000124109	0.0025006	http://www.ncbi.nlm.nih.gov/gene/?term=SCML4
LOC100356710	NC_013678.1:28688894-28689832	-	31.4886	92.3005	1.55151	2.89e-09	1.31e-07	http://www.ncbi.nlm.nih.gov/gene/?term=LOC100356710
TYROBP	NW_003159412.1:693279-694097	-	13.1289	38.4228	1.54921	0.000129584	0.0025764	http://www.ncbi.nlm.nih.gov/gene/?term=TYROBP
TBC1D9	NC_013683.1:23965649-23968845	+	7.93222	23.1982	1.54822	0.00295343	0.0367206	http://www.ncbi.nlm.nih.gov/gene/?term=TBC1D9
ABCD1	NW_003159442.1:690346-693729	-	9.52328	27.8329	1.54726	0.00113544	0.0168017	http://www.ncbi.nlm.nih.gov/gene/?term=ABCD1
LOC100337703	NW_003161833.1:3017-4277	+	9.22206	26.946	1.54691	0.00136546	0.0195796	http://www.ncbi.nlm.nih.gov/gene/?term=LOC100337703
YPEL3	NC_013674.1:18463039-18466121	-	15.1108	44.135	1.54634	4.19e-05	0.000957347	http://www.ncbi.nlm.nih.gov/gene/?term=YPEL3
INSR	NW_003159393.1:1206847-1213759	+	14.0104	40.8555	1.54403	8.23e-05	0.00174539	http://www.ncbi.nlm.nih.gov/gene/?term=INSR
LOC100349085	NC_013680.1:20244242-20245823	+	123.098	358.904	1.5438	1.78e-31	3.06e-29	http://www.ncbi.nlm.nih.gov/gene/?term=LOC100349085
GUSB	NW_003159414.1:589531-594158	+	91.2526	265.395	1.54021	1.24e-23	1.58e-21	http://www.ncbi.nlm.nih.gov/gene/?term=GUSB
COL18A1	NW_003160030.1:2310-3310	+	207.065	601.705	1.53897	2.11e-51	5.68e-49	http://www.ncbi.nlm.nih.gov/gene/?term=COL18A1
XYLB	NW_003159756.1:56468-57623	-	21.1949	61.4744	1.53627	1.48e-06	4.55e-05	http://www.ncbi.nlm.nih.gov/gene/?term=XYLB
LOC103346423	NW_003159688.1:55404-56521	-	7.46607	21.624	1.53421	0.00433888	0.0497017	http://www.ncbi.nlm.nih.gov/gene/?term=LOC103346423
MYO18A	NC_013687.1:19097714-19104046	+	11.2004	32.4296	1.53376	0.000478595	0.00803727	http://www.ncbi.nlm.nih.gov/gene/?term=MYO18A
KRT8	NC_013672.1:36817117-36820410	-	179.635	520.026	1.53351	1.86e-44	4.3e-42	http://www.ncbi.nlm.nih.gov/gene/?term=KRT8
ECE1	NC_013681.1:131873101-131915584	+	14.7002	42.5483	1.53327	6.35e-05	0.00137716	http://www.ncbi.nlm.nih.gov/gene/?term=ECE1
GLG1	NC_013673.1:29403893-29461677	-	8.59431	24.874	1.53318	0.00222909	0.0292455	http://www.ncbi.nlm.nih.gov/gene/?term=GLG1
OGDH	NC_013678.1:45088266-45091919	+	23.8119	68.8897	1.53261	3.62e-07	1.23e-05	http://www.ncbi.nlm.nih.gov/gene/?term=OGDH
LOC100356415	NW_003159473.1:449513-451702	-	16.8965	48.8565	1.53183	1.84e-05	0.000458986	http://www.ncbi.nlm.nih.gov/gene/?term=LOC100356415
RBM3	NC_013690.1:33274556-33276411	+	12.5144	36.0228	1.52532	0.000245241	0.00450849	http://www.ncbi.nlm.nih.gov/gene/?term=RBM3
LOC103346912	NW_003160069.1:59596-60050	+	10.1243	29.1333	1.52485	0.000976523	0.014802	http://www.ncbi.nlm.nih.gov/gene/?term=LOC103346912
CAPNS1	NW_003159412.1:880798-881489	+	27.4354	78.8366	1.52283	5.99e-08	2.3e-06	http://www.ncbi.nlm.nih.gov/gene/?term=CAPNS1
ZER1	NW_003159772.1:26391-40906	-	7.59672	21.8236	1.52244	0.00436254	0.0498461	http://www.ncbi.nlm.nih.gov/gene/?term=ZER1
SBF1	NW_003159531.1:374504-375057	-	8.79405	25.1782	1.51757	0.00224811	0.0294308	http://www.ncbi.nlm.nih.gov/gene/?term=SBF1
VPS51	NW_003159568.1:167455-168175	+	8.92131	25.5036	1.51537	0.00212627	0.0281213	http://www.ncbi.nlm.nih.gov/gene/?term=VPS51
DDX54	NC_013689.1:8874610-8876648	-	7.70092	22.0113	1.51514	0.00432222	0.0495738	http://www.ncbi.nlm.nih.gov/gene/?term=DDX54
FLOT2	NC_013687.1:19301533-19304654	+	13.2363	37.8071	1.51415	0.000185274	0.00353568	http://www.ncbi.nlm.nih.gov/gene/?term=FLOT2
ONECUT2	NC_013677.1:98025907-98040437	+	10.7283	30.5908	1.51167	0.000782525	0.0121574	http://www.ncbi.nlm.nih.gov/gene/?term=ONECUT2
F2R	NW_003159481.1:112031-113409	-	14.4698	41.1701	1.50855	9.97e-05	0.00207194	http://www.ncbi.nlm.nih.gov/gene/?term=F2R
TGFBI	NC_013671.1:18552871-18553967	+	17.2978	49.1998	1.50806	2.11e-05	0.000519006	http://www.ncbi.nlm.nih.gov/gene/?term=TGFBI
LOC100352514	NC_013681.1:12726635-12727554	-	15.8848	45.1471	1.50699	4.66e-05	0.00105318	http://www.ncbi.nlm.nih.gov/gene/?term=LOC100352514
LOC100358368	NC_013682.1:96665704-96666956	+	40.7059	115.675	1.50676	7.15e-11	3.93e-09	http://www.ncbi.nlm.nih.gov/gene/?term=LOC100358368
LOC100353151	NW_003160486.1:13557-20718	-	11.9808	33.9428	1.50238	0.000426037	0.00726275	http://www.ncbi.nlm.nih.gov/gene/?term=LOC100353151
HILPDA	NC_013675.1:15911206-15912819	-	11.0628	31.3112	1.50096	0.000719889	0.0113207	http://www.ncbi.nlm.nih.gov/gene/?term=HILPDA
POLR2A	NC_013687.1:11677423-11695534	-	9.18015	25.9239	1.49769	0.00212154	0.0280793	http://www.ncbi.nlm.nih.gov/gene/?term=POLR2A
CD74	NC_013671.1:32155216-32159858	-	84.1284	237.292	1.496	1.54e-20	1.7e-18	http://www.ncbi.nlm.nih.gov/gene/?term=CD74
ZBTB7B	NC_013681.1:37652431-37655147	-	8.85136	24.9327	1.49407	0.00262632	0.0333659	http://www.ncbi.nlm.nih.gov/gene/?term=ZBTB7B
NAGA	NW_003159360.1:540216-541827	+	17.0585	47.9795	1.49192	3.06e-05	0.000725874	http://www.ncbi.nlm.nih.gov/gene/?term=NAGA
B3GNT1	NW_003160772.1:3250-4741	-	9.70025	27.2779	1.49164	0.00167093	0.0229919	http://www.ncbi.nlm.nih.gov/gene/?term=B3GNT1
ST6GALNAC6	NW_003159473.1:637039-638253	+	36.0863	101.382	1.49029	1.39e-09	6.53e-08	http://www.ncbi.nlm.nih.gov/gene/?term=ST6GALNAC6
ITPK1	NC_013688.1:13190661-13194658	+	12.6112	35.4009	1.48908	0.000348068	0.00609473	http://www.ncbi.nlm.nih.gov/gene/?term=ITPK1
UNC93B1	NW_003159545.1:475475-476632	+	9.38198	26.284	1.48622	0.00208533	0.0277629	http://www.ncbi.nlm.nih.gov/gene/?term=UNC93B1
LOC103348073	NC_013671.1:101042117-101076200	+	17.9988	50.2849	1.48222	2.14e-05	0.000525869	http://www.ncbi.nlm.nih.gov/gene/?term=LOC103348073
LOC100345774	NC_013682.1:2333383-2333927	-	242.017	676.143	1.48222	8.88e-55	2.67e-52	http://www.ncbi.nlm.nih.gov/gene/?term=LOC100345774
PABPC1	NC_013671.1:116344020-116347972	-	68.7573	191.874	1.48057	1.09e-16	9.29e-15	http://www.ncbi.nlm.nih.gov/gene/?term=PABPC1
TUBB	NC_013680.1:22748410-22752286	+	46.1675	128.815	1.48035	1.08e-11	6.47e-10	http://www.ncbi.nlm.nih.gov/gene/?term=TUBB
OAF	NC_013669.1:97775754-97787619	-	37.9986	106.009	1.48017	7.08e-10	3.47e-08	http://www.ncbi.nlm.nih.gov/gene/?term=OAF
C1QTNF1	NW_003160257.1:42260-44037	-	11.9341	33.2721	1.47922	0.000556959	0.0091407	http://www.ncbi.nlm.nih.gov/gene/?term=C1QTNF1
NUPR1	NC_013674.1:18564575-18565348	+	44.0057	122.624	1.47848	3.48e-11	1.97e-09	http://www.ncbi.nlm.nih.gov/gene/?term=NUPR1
DNM2	NW_003159540.1:224226-226517	-	11.288	31.4441	1.47801	0.000797339	0.0123345	http://www.ncbi.nlm.nih.gov/gene/?term=DNM2
VASP	NW_003159633.1:159026-159638	+	14.904	41.4958	1.47727	0.000117469	0.00238545	http://www.ncbi.nlm.nih.gov/gene/?term=VASP
FUCA1	NC_013681.1:129443688-129459497	+	24.5383	68.2536	1.47587	7.96e-07	2.54e-05	http://www.ncbi.nlm.nih.gov/gene/?term=FUCA1
STXBP2	NW_003159393.1:821889-822272	-	12.1268	33.6801	1.4737	0.000532193	0.00879824	http://www.ncbi.nlm.nih.gov/gene/?term=STXBP2
SGK1	NC_013680.1:124696798-124739566	-	12.7763	35.4737	1.47328	0.00037888	0.00654537	http://www.ncbi.nlm.nih.gov/gene/?term=SGK1
MAN2B1	NW_003160004.1:73043-73543	+	42.0855	116.795	1.47258	1.14e-10	6.12e-09	http://www.ncbi.nlm.nih.gov/gene/?term=MAN2B1
RPL3	NC_013672.1:84189013-84193225	+	186.635	517.499	1.47133	6.28e-42	1.38e-39	http://www.ncbi.nlm.nih.gov/gene/?term=RPL3
LOC100350656	NC_013680.1:23196636-23198757	-	31.0722	85.8288	1.46584	3.59e-08	1.43e-06	http://www.ncbi.nlm.nih.gov/gene/?term=LOC100350656
GLTSCR2	NW_003161805.1:6845-7289	-	20.0027	55.1113	1.46215	1.05e-05	0.000275697	http://www.ncbi.nlm.nih.gov/gene/?term=GLTSCR2
CDK18	NC_013684.1:66628438-66644223	-	10.5337	28.9695	1.45953	0.00141533	0.0200873	http://www.ncbi.nlm.nih.gov/gene/?term=CDK18
CFL1	NW_003159853.1:109456-109814	-	62.9703	172.85	1.45678	6.9e-15	5.3e-13	http://www.ncbi.nlm.nih.gov/gene/?term=CFL1
SLC35F6	NC_013670.1:159212362-159225643	-	12.4585	34.1879	1.45636	0.000536351	0.0088427	http://www.ncbi.nlm.nih.gov/gene/?term=SLC35F6
RAB11B	NW_003159393.1:326242-327376	-	15.9146	43.664	1.45609	9.16e-05	0.00191769	http://www.ncbi.nlm.nih.gov/gene/?term=RAB11B
CTTN	NW_003159510.1:88576-90854	+	15.7161	43.1013	1.45549	0.000102108	0.00211394	http://www.ncbi.nlm.nih.gov/gene/?term=CTTN
KHSRP	NW_003159814.1:4749-5765	+	12.7952	35.0873	1.45535	0.000455772	0.00768976	http://www.ncbi.nlm.nih.gov/gene/?term=KHSRP
LOC100353606	NC_013678.1:40065907-40066403	+	84.3787	231.36	1.45519	2.22e-19	2.26e-17	http://www.ncbi.nlm.nih.gov/gene/?term=LOC100353606
SAA3	NW_003159359.1:2138667-2139339	-	23.4732	64.3189	1.45423	2.1e-06	6.32e-05	http://www.ncbi.nlm.nih.gov/gene/?term=SAA3
SLC4A2	NC_013681.1:12492346-12492842	+	8.69299	23.8104	1.45366	0.00390886	0.0458225	http://www.ncbi.nlm.nih.gov/gene/?term=SLC4A2
CDH1	NC_013673.1:24301685-24306348	+	12.1034	33.132	1.45281	0.000668109	0.0106643	http://www.ncbi.nlm.nih.gov/gene/?term=CDH1
TMEM160	NW_003159461.1:388577-389924	-	8.62922	23.5291	1.44715	0.00424296	0.0488509	http://www.ncbi.nlm.nih.gov/gene/?term=TMEM160
PGLYRP2	NW_003159455.1:483512-484207	+	39.6775	108.155	1.44671	8.8e-10	4.24e-08	http://www.ncbi.nlm.nih.gov/gene/?term=PGLYRP2
MAFB	NW_003159344.1:80016-83320	-	15.0404	40.9855	1.44627	0.000161634	0.00313088	http://www.ncbi.nlm.nih.gov/gene/?term=MAFB
IGSF8	NC_013681.1:33005207-33007060	+	20.4075	55.6067	1.44616	1.11e-05	0.000291624	http://www.ncbi.nlm.nih.gov/gene/?term=IGSF8
REPIN1	NW_003159432.1:704021-705980	-	10.5383	28.7032	1.44557	0.00159977	0.0221818	http://www.ncbi.nlm.nih.gov/gene/?term=REPIN1
LOC100356924	NW_003159366.1:1007087-1017496	-	11.4982	31.3075	1.4451	0.000983231	0.0148787	http://www.ncbi.nlm.nih.gov/gene/?term=LOC100356924
NUCB1	NW_003159655.1:126909-127434	-	50.3284	137.033	1.44508	5.41e-12	3.32e-10	http://www.ncbi.nlm.nih.gov/gene/?term=NUCB1
HS6ST1	NC_013675.1:62126231-62146113	+	9.64648	26.2151	1.44232	0.00260039	0.0331531	http://www.ncbi.nlm.nih.gov/gene/?term=HS6ST1
SMAP2	NC_013681.1:126110559-126156327	-	10.5502	28.6321	1.44036	0.00166517	0.0229475	http://www.ncbi.nlm.nih.gov/gene/?term=SMAP2
KLF15	NC_013677.1:5744386-5752228	-	31.5383	85.4211	1.43749	5.84e-08	2.25e-06	http://www.ncbi.nlm.nih.gov/gene/?term=KLF15
NR1D2	NC_013682.1:10317681-10329084	+	8.7799	23.7396	1.43502	0.00429389	0.0492801	http://www.ncbi.nlm.nih.gov/nuccore/NR1D2
ACIN1	NC_013685.1:43317266-43319036	-	10.5459	28.4193	1.43019	0.00182507	0.024904	http://www.ncbi.nlm.nih.gov/gene/?term=ACIN1
MYLK	NC_013682.1:95491182-95496437	+	12.4273	33.4798	1.42978	0.000717434	0.0113018	http://www.ncbi.nlm.nih.gov/gene/?term=MYLK
CD14	NC_013671.1:22754430-22755771	-	42.6122	114.692	1.42843	3.91e-10	1.99e-08	http://www.ncbi.nlm.nih.gov/gene/?term=CD14
ACTN4	NC_013673.1:2659906-2661101	+	48.3074	129.902	1.42711	2.83e-11	1.63e-09	http://www.ncbi.nlm.nih.gov/gene/?term=ACTN4
CLDN1	NC_013682.1:85973665-85988953	-	27.318	73.4404	1.42672	5.65e-07	1.87e-05	http://www.ncbi.nlm.nih.gov/gene/?term=CLDN1
LOC103346787	NW_003159954.1:50680-51917	+	9.79053	26.2961	1.42539	0.00277455	0.0348566	http://www.ncbi.nlm.nih.gov/gene/?term=LOC103346787
APP	NC_013682.1:155254934-155337561	-	86.2815	231.73	1.42532	6.59e-19	6.61e-17	http://www.ncbi.nlm.nih.gov/gene/?term=APP
C5	NW_003159325.1:6292551-6293804	+	134.637	360.718	1.4218	1.89e-28	2.85e-26	http://www.ncbi.nlm.nih.gov/gene/?term=C5
CCDC23	NC_013681.1:123930943-123937421	+	12.1875	32.6325	1.42091	0.0008827	0.0135046	http://www.ncbi.nlm.nih.gov/gene/?term=CCDC23
DHRS7	NC_013688.1:7758724-7765300	-	9.73649	26.0446	1.41951	0.00298906	0.0369599	http://www.ncbi.nlm.nih.gov/gene/?term=DHRS7
SMARCC2	NC_013672.1:39749125-39750433	-	11.1285	29.7039	1.41639	0.00154671	0.0216287	http://www.ncbi.nlm.nih.gov/gene/?term=SMARCC2
LITAF	NC_013674.1:5056022-5057121	-	27.6574	73.8162	1.41627	6.03e-07	1.99e-05	http://www.ncbi.nlm.nih.gov/gene/?term=LITAF
RALB	NC_013675.1:62807684-62817674	-	15.0512	40.1658	1.41608	0.000232529	0.00431434	http://www.ncbi.nlm.nih.gov/gene/?term=RALB
SRI	NC_013678.1:40243003-40245572	+	16.2033	43.1889	1.41438	0.000136954	0.002711	http://www.ncbi.nlm.nih.gov/gene/?term=SRI
DIAPH1	NC_013671.1:23634455-23677168	-	9.83911	26.2139	1.41373	0.00297672	0.0368831	http://www.ncbi.nlm.nih.gov/gene/?term=DIAPH1
PUS1	NW_003160003.1:10043-9954	-	20.6664	55.0512	1.41349	1.68e-05	0.00042106	http://www.ncbi.nlm.nih.gov/gene/?term=PUS1
IQGAP2	NW_003159481.1:289438-300783	-	41.0983	109.395	1.41239	1.33e-09	6.28e-08	http://www.ncbi.nlm.nih.gov/gene/?term=IQGAP2
SLC38A4	NC_013676.1:335704-337790	+	116.967	310.955	1.4106	1.69e-24	2.24e-22	http://www.ncbi.nlm.nih.gov/gene/?term=SLC38A4
ARSB	NW_003159716.1:156609-165898	+	9.82728	26.0877	1.40851	0.00312259	0.0382443	http://www.ncbi.nlm.nih.gov/gene/?term=ARSB
SH2D4A	NC_013683.1:4053220-4058602	+	19.4901	51.734	1.40837	3.16e-05	0.000747614	http://www.ncbi.nlm.nih.gov/gene/?term=SH2D4A
ABTB1	NC_013677.1:6749614-6750397	+	10.2722	27.2285	1.40638	0.00255988	0.0327523	http://www.ncbi.nlm.nih.gov/gene/?term=ABTB1
CLMN	NW_003159535.1:445151-448646	-	13.5799	35.9434	1.40426	0.000536558	0.00883802	http://www.ncbi.nlm.nih.gov/gene/?term=CLMN
ZDHHC24	NC_013669.1:194156584-194166846	-	10.7757	28.5099	1.40368	0.00205453	0.0273932	http://www.ncbi.nlm.nih.gov/gene/?term=ZDHHC24
HIP1R	NW_003160901.1:2907-3248	+	17.001	44.8928	1.40087	0.000112274	0.00229027	http://www.ncbi.nlm.nih.gov/gene/?term=HIP1R
DDX17	NC_013672.1:84661197-84675830	+	66.7048	176.038	1.40002	2.08e-14	1.55e-12	http://www.ncbi.nlm.nih.gov/gene/?term=DDX17
LOC103350713	NC_013683.1:31467986-31469041	-	9.40851	24.8134	1.39908	0.00411821	0.0477189	http://www.ncbi.nlm.nih.gov/gene/?term=LOC103350713
RNASET2	NW_003159754.1:150509-152117	+	69.0828	181.879	1.39658	8.6e-15	6.55e-13	http://www.ncbi.nlm.nih.gov/gene/?term=RNASET2
LOC100347023	NW_003159417.1:312112-313199	+	10.5767	27.8112	1.39478	0.00243855	0.0313779	http://www.ncbi.nlm.nih.gov/gene/?term=LOC100347023
ACO2	NW_003159360.1:976186-993120	-	31.4183	82.4572	1.39204	1.87e-07	6.74e-06	http://www.ncbi.nlm.nih.gov/gene/?term=ACO2
ETNK2	NC_013684.1:67873981-67882262	+	102.716	269.482	1.39153	4.49e-21	5e-19	http://www.ncbi.nlm.nih.gov/gene/?term=ETNK2
LOC100345686	NC_013680.1:46645286-46645787	+	30.2804	79.2342	1.38774	3.43e-07	1.17e-05	http://www.ncbi.nlm.nih.gov/gene/?term=LOC100345686
CMIP	NC_013673.1:36042532-36045876	+	9.75861	25.5326	1.38759	0.00380772	0.0450464	http://www.ncbi.nlm.nih.gov/gene/?term=CMIP
SLC38A10	NW_003162361.1:1471-3662	-	46.6244	121.964	1.38729	2.55e-10	1.32e-08	http://www.ncbi.nlm.nih.gov/gene/?term=SLC38A10
TSPAN9	NC_013676.1:29458305-29462887	+	13.7881	36.0395	1.38615	0.000591636	0.00963102	http://www.ncbi.nlm.nih.gov/gene/?term=TSPAN9
LOC103345791	NW_003159471.1:247699-251617	+	17.1612	44.8184	1.38494	0.000128789	0.00256626	http://www.ncbi.nlm.nih.gov/gene/?term=LOC103345791
LOC103346196	NW_003159590.1:80153-82931	+	10.5198	27.4599	1.38422	0.00273699	0.0344807	http://www.ncbi.nlm.nih.gov/gene/?term=LOC103346196
DDIT3	NW_003159340.1:668282-670803	-	11.8724	30.945	1.3821	0.00148867	0.0209307	http://www.ncbi.nlm.nih.gov/gene/?term=DDIT3
RPL12	NW_003159325.1:204430-204726	+	153.027	398.841	1.38203	3.85e-30	6.04e-28	http://www.ncbi.nlm.nih.gov/gene/?term=RPL12
RSC1A1	NW_003159417.1:658187-660310	-	11.9153	31.0366	1.38115	0.00147235	0.0207984	http://www.ncbi.nlm.nih.gov/gene/?term=RSC1A1
ATP6V1B2	NC_013683.1:4787199-4790758	+	11.7034	30.4592	1.37994	0.00164146	0.0226727	http://www.ncbi.nlm.nih.gov/gene/?term=ATP6V1B2
UBALD1	NW_003159413.1:856842-858321	-	11.3998	29.6537	1.37921	0.00190035	0.0257753	http://www.ncbi.nlm.nih.gov/gene/?term=UBALD1
CDC37	NW_003159459.1:31578-32248	+	21.5165	55.9563	1.37886	2e-05	0.000492778	http://www.ncbi.nlm.nih.gov/gene/?term=CDC37
LOC100348969	NW_003160342.1:24465-25258	-	52.4574	136.298	1.37755	2.88e-11	1.65e-09	http://www.ncbi.nlm.nih.gov/gene/?term=LOC100348969
TOLLIP	NW_003159680.1:20607-29885	-	17.8175	46.1901	1.37429	0.000110587	0.00225839	http://www.ncbi.nlm.nih.gov/gene/?term=TOLLIP
HSPB1	NC_013674.1:26753078-26754462	-	228.71	592.691	1.37376	1.28e-43	2.86e-41	http://www.ncbi.nlm.nih.gov/gene/?term=HSPB1
CTSK	NC_013681.1:41358011-41360274	+	64.5185	166.696	1.36944	2.35e-13	1.69e-11	http://www.ncbi.nlm.nih.gov/gene/?term=CTSK
MAPKAPK2	NC_013684.1:65661079-65683769	-	17.5095	45.1211	1.36566	0.000142145	0.00279841	http://www.ncbi.nlm.nih.gov/gene/?term=MAPKAPK2
LARP1	NC_013671.1:36190951-36197364	+	10.4763	26.9711	1.36429	0.00329006	0.0398894	http://www.ncbi.nlm.nih.gov/gene/?term=LARP1
CDKN1A	NC_013680.1:26617917-26621175	+	14.5231	37.358	1.36307	0.000546022	0.00898571	http://www.ncbi.nlm.nih.gov/gene/?term=CDKN1A
TTLL12	NW_003159644.1:2140-3634	+	15.7031	40.3895	1.36293	0.000325171	0.00574957	http://www.ncbi.nlm.nih.gov/gene/?term=TTLL12
TBC1D9B	NW_003159356.1:1398259-1402018	-	11.254	28.9273	1.362	0.00236245	0.0306169	http://www.ncbi.nlm.nih.gov/gene/?term=TBC1D9B
RILP	NC_013687.1:16494786-16496924	+	17.3504	44.5386	1.36009	0.00016389	0.00316777	http://www.ncbi.nlm.nih.gov/gene/?term=RILP
SLC25A39	NC_013687.1:44616087-44617128	-	30.138	77.3173	1.35921	6.91e-07	2.25e-05	http://www.ncbi.nlm.nih.gov/gene/?term=SLC25A39
LDOC1	NW_003159326.1:4572826-4573628	+	16.4835	42.2824	1.35903	0.00024225	0.00447172	http://www.ncbi.nlm.nih.gov/gene/?term=LDOC1
DYNC1H1	NW_003159377.1:1454012-1462429	-	11.1786	28.6326	1.35692	0.0025527	0.0327068	http://www.ncbi.nlm.nih.gov/gene/?term=DYNC1H1
CTSF	NC_013669.1:194180781-194185529	-	34.8469	89.2385	1.35663	1.01e-07	3.77e-06	http://www.ncbi.nlm.nih.gov/gene/?term=CTSF
MBP	NW_003159477.1:252645-272285	-	10.4931	26.8401	1.35494	0.0035218	0.0423015	http://www.ncbi.nlm.nih.gov/gene/?term=MBP
ABLIM1	NC_013686.1:62246667-62333542	-	12.3887	31.6314	1.35233	0.00155829	0.0217571	http://www.ncbi.nlm.nih.gov/gene/?term=ABLIM1
OCLN	NC_013679.1:85717155-85720514	+	21.8121	55.5822	1.3495	2.82e-05	0.000675128	http://www.ncbi.nlm.nih.gov/gene/?term=OCLN
MAP2K1	NC_013685.1:5932541-5934034	-	16.3333	41.6131	1.34923	0.000291437	0.00524558	http://www.ncbi.nlm.nih.gov/gene/?term=MAP2K1
SLC6A12	NC_013676.1:37495739-37499547	+	20.0943	51.1808	1.34881	5.9e-05	0.00129192	http://www.ncbi.nlm.nih.gov/gene/?term=SLC6A12
DGCR2	NW_003159438.1:697159-711813	-	17.2594	43.9388	1.34811	0.000198821	0.00375058	http://www.ncbi.nlm.nih.gov/gene/?term=DGCR2
LOC100340130	NC_013670.1:148674170-148674953	-	27.6899	70.4756	1.34776	2.46e-06	7.35e-05	http://www.ncbi.nlm.nih.gov/gene/?term=LOC100340130
LOC100344629	NW_003159593.1:107644-114235	+	14.4613	36.7957	1.34734	0.000665747	0.0106455	http://www.ncbi.nlm.nih.gov/gene/?term=LOC100344629
PABPC4	NC_013681.1:126927687-126943471	+	17.2739	43.8514	1.34403	0.000208126	0.00390571	http://www.ncbi.nlm.nih.gov/gene/?term=PABPC4
ST3GAL2	NC_013673.1:29108830-29112257	+	18.1753	46.1145	1.34324	0.000143599	0.00282088	http://www.ncbi.nlm.nih.gov/gene/?term=ST3GAL2
ANTXR2	NC_013683.1:70395855-70464193	+	12.1288	30.7657	1.34288	0.00190433	0.02581	http://www.ncbi.nlm.nih.gov/gene/?term=ANTXR2
ID1	NC_013672.1:7598655-7599427	-	18.9249	47.9169	1.34025	0.000109083	0.00223274	http://www.ncbi.nlm.nih.gov/gene/?term=ID1
PLOD1	NW_003159365.1:2118711-2128218	-	15.2961	38.7165	1.33979	0.000506461	0.00844242	http://www.ncbi.nlm.nih.gov/gene/?term=PLOD1
PNRC1	NC_013680.1:75939724-75942937	+	16.5682	41.9244	1.33937	0.000297193	0.00533322	http://www.ncbi.nlm.nih.gov/gene/?term=PNRC1
PLXNB2	NW_003159531.1:226550-229382	-	25.506	64.5221	1.33896	7.22e-06	0.000198056	http://www.ncbi.nlm.nih.gov/gene/?term=PLXNB2
RITA1	NC_013689.1:8877566-8880594	+	12.9767	32.8007	1.33781	0.0013871	0.0197643	http://www.ncbi.nlm.nih.gov/gene/?term=RITA1
MAPK3	NC_013674.1:18476397-18478652	-	15.1751	38.3201	1.3364	0.000553683	0.00909521	http://www.ncbi.nlm.nih.gov/gene/?term=MAPK3
KIAA2013	NW_003159365.1:2136114-2138964	+	12.1427	30.6119	1.33401	0.00205159	0.0273743	http://www.ncbi.nlm.nih.gov/gene/?term=KIAA2013
PYURF	NC_013683.1:61550495-61552519	+	21.727	54.7428	1.33318	3.78e-05	0.000874602	http://www.ncbi.nlm.nih.gov/gene/?term=PYURF
GPI	NC_013673.1:4196552-4197301	+	50.0836	125.83	1.32907	4.55e-10	2.3e-08	http://www.ncbi.nlm.nih.gov/gene/?term=GPI
BTD	NC_013682.1:1726963-1729667	+	27.4406	68.9302	1.32882	3.96e-06	0.000114127	http://www.ncbi.nlm.nih.gov/gene/?term=BTD
SCAMP2	NW_003159394.1:1309242-1309787	+	17.8041	44.6258	1.32567	0.000210828	0.00394822	http://www.ncbi.nlm.nih.gov/gene/?term=SCAMP2
ECSIT	NW_003160367.1:14182-14935	+	11.9504	29.9318	1.32462	0.00241998	0.0311834	http://www.ncbi.nlm.nih.gov/gene/?term=ECSIT
ITIH4	NC_013677.1:19852502-19857704	-	392.309	980.994	1.32225	1.9e-67	6.71e-65	http://www.ncbi.nlm.nih.gov/gene/?term=ITIH4
KIAA0247	NW_003159375.1:1653597-1696835	-	11.4601	28.6241	1.32061	0.00307782	0.0378243	http://www.ncbi.nlm.nih.gov/gene/?term=KIAA0247
DDX39B	NC_013680.1:20362138-20363955	-	18.1821	45.3738	1.31934	0.000196023	0.00370555	http://www.ncbi.nlm.nih.gov/gene/?term=DDX39B
SLC4A4	NC_013683.1:78813919-78818087	-	12.1249	30.2421	1.31858	0.00237301	0.0307316	http://www.ncbi.nlm.nih.gov/gene/?term=SLC4A4
SEBOX	NC_013687.1:19748192-19750734	+	47.0714	117.292	1.31718	2.22e-09	1.02e-07	http://www.ncbi.nlm.nih.gov/gene/?term=SEBOX
MLST8	NW_003161122.1:7948-8724	+	12.9677	32.2753	1.3155	0.00172184	0.0236203	http://www.ncbi.nlm.nih.gov/gene/?term=MLST8
PRPSAP1	NW_003159469.1:400899-403406	+	17.4791	43.4881	1.31499	0.000275388	0.00499657	http://www.ncbi.nlm.nih.gov/gene/?term=PRPSAP1
BAIAP2L1	NW_003159499.1:100389-101713	+	15.0331	37.3281	1.31212	0.000766023	0.0119318	http://www.ncbi.nlm.nih.gov/gene/?term=BAIAP2L1
OSBPL2	NW_003160411.1:28798-31891	+	11.1502	27.683	1.31194	0.00376333	0.0445796	http://www.ncbi.nlm.nih.gov/gene/?term=OSBPL2
ABCA3	NW_003159594.1:69648-69963	-	11.7724	29.1924	1.31019	0.00295383	0.0367003	http://www.ncbi.nlm.nih.gov/gene/?term=ABCA3
KRT18	NC_013672.1:36853771-36854289	+	179	443.624	1.30938	4.89e-31	8.17e-29	http://www.ncbi.nlm.nih.gov/gene/?term=KRT18
UBE2D4	NC_013678.1:44623390-44626676	+	13.1128	32.4659	1.30795	0.00174225	0.0238641	http://www.ncbi.nlm.nih.gov/gene/?term=UBE2D4
LOC100344518	NW_003159343.1:624460-625787	-	14.7902	36.5941	1.30697	0.000892661	0.0136339	http://www.ncbi.nlm.nih.gov/gene/?term=LOC100344518
TMSB10	NC_013670.1:101291244-101292476	-	264.57	653.697	1.30497	9.95e-45	2.36e-42	http://www.ncbi.nlm.nih.gov/gene/?term=TMSB10
ESRRA	NW_003161082.1:10133-9797	+	11.9001	29.334	1.3016	0.00301755	0.0372358	http://www.ncbi.nlm.nih.gov/gene/?term=ESRRA
TMEM63B	NC_013680.1:33556622-33557929	+	12.2799	30.263	1.30125	0.00259554	0.0331381	http://www.ncbi.nlm.nih.gov/gene/?term=TMEM63B
MYO1C	NC_013687.1:16648643-16650267	+	17.8426	43.9492	1.30051	0.000285327	0.00514586	http://www.ncbi.nlm.nih.gov/gene/?term=MYO1C
ANGPTL6	NW_003159459.1:217341-218596	+	16.9993	41.8663	1.30031	0.00039881	0.00685035	http://www.ncbi.nlm.nih.gov/gene/?term=ANGPTL6
GAK	NW_003159758.1:40697-42476	+	11.1446	27.4343	1.29964	0.00416676	0.0481887	http://www.ncbi.nlm.nih.gov/gene/?term=GAK
PTMS	NC_013676.1:32789056-32790070	+	298.871	735.392	1.29899	8.64e-50	2.2e-47	http://www.ncbi.nlm.nih.gov/gene/?term=PTMS
PDLIM1	NC_013686.1:43989257-44010368	-	28.352	69.657	1.29682	5.15e-06	0.000146086	http://www.ncbi.nlm.nih.gov/gene/?term=PDLIM1
MYD88	NW_003159756.1:76290-77718	+	16.1754	39.6444	1.29331	0.000597976	0.00969924	http://www.ncbi.nlm.nih.gov/gene/?term=MYD88
NAPA	NW_003159461.1:695850-704560	-	42.3213	103.69	1.29282	2.86e-08	1.15e-06	http://www.ncbi.nlm.nih.gov/gene/?term=NAPA
PPP1R1A	NC_013672.1:38328416-38331955	-	77.9556	190.806	1.29138	5.35e-14	3.94e-12	http://www.ncbi.nlm.nih.gov/gene/?term=PPP1R1A
RAB17	NW_003159466.1:594138-600814	-	15.8214	38.5734	1.28573	0.000746701	0.0116712	http://www.ncbi.nlm.nih.gov/gene/?term=RAB17
KANK1	NC_013669.1:54038594-54054723	-	12.5337	30.5539	1.28555	0.00269444	0.0339684	http://www.ncbi.nlm.nih.gov/gene/?term=KANK1
FURIN	NW_003159364.1:1291137-1293496	+	58.7244	143.061	1.2846	8.59e-11	4.67e-09	http://www.ncbi.nlm.nih.gov/gene/?term=FURIN
LOC100340772	NC_013683.1:80744101-80746264	+	48.3583	117.648	1.28264	4.13e-09	1.82e-07	http://www.ncbi.nlm.nih.gov/gene/?term=LOC100340772
CDHR5	NW_003160537.1:1314-2035	+	17.2624	41.9436	1.28082	0.000453954	0.00767343	http://www.ncbi.nlm.nih.gov/gene/?term=CDHR5
LYPLA2	NC_013681.1:129492219-129505539	-	14.6049	35.4804	1.28057	0.00126131	0.0183484	http://www.ncbi.nlm.nih.gov/gene/?term=LYPLA2
RPL29	NC_013677.1:19121713-19122272	-	60.7523	147.362	1.27835	5.24e-11	2.92e-09	http://www.ncbi.nlm.nih.gov/gene/?term=RPL29
FBXO31	NW_003159609.1:168586-169655	-	12.3541	29.9628	1.27818	0.00308251	0.0378561	http://www.ncbi.nlm.nih.gov/gene/?term=FBXO31
PABPN1	NC_013685.1:43527139-43528502	+	14.9078	36.0722	1.27482	0.00119075	0.0174769	http://www.ncbi.nlm.nih.gov/gene/?term=PABPN1
FN3K	NW_003159492.1:285827-287787	+	17.8743	43.2023	1.27322	0.000394355	0.00678674	http://www.ncbi.nlm.nih.gov/gene/?term=FN3K
MAX	NC_013688.1:7004442-7020863	+	14.8994	36.0009	1.27278	0.00121983	0.0178457	http://www.ncbi.nlm.nih.gov/gene/?term=MAX
CLTB	NC_013671.1:56926642-56931927	-	28.4529	68.684	1.2714	8.05e-06	0.000215907	http://www.ncbi.nlm.nih.gov/gene/?term=CLTB
NDUFV3	NW_003159902.1:22438-23759	+	14.2608	34.3686	1.26904	0.00161349	0.0223548	http://www.ncbi.nlm.nih.gov/gene/?term=NDUFV3
PRKAB1	NC_013689.1:12877524-12880160	-	40.7545	98.0665	1.2668	1.04e-07	3.88e-06	http://www.ncbi.nlm.nih.gov/gene/?term=PRKAB1
LOC100144340	NC_013682.1:58128420-58129468	-	13.7295	33.0112	1.26568	0.00203727	0.0272637	http://www.ncbi.nlm.nih.gov/gene/?term=LOC100144340
LOC100340840	NC_013680.1:20452279-20452992	+	12.5706	30.2043	1.2647	0.00318741	0.0388275	http://www.ncbi.nlm.nih.gov/gene/?term=LOC100340840
RASSF3	NC_013672.1:43483380-43488329	+	17.2174	41.3216	1.26303	0.000568627	0.00930682	http://www.ncbi.nlm.nih.gov/gene/?term=RASSF3
PSEN2	NC_013684.1:20576127-20577090	-	33.0908	79.3211	1.26128	1.84e-06	5.61e-05	http://www.ncbi.nlm.nih.gov/gene/?term=PSEN2
CHD4	NC_013676.1:32644440-32648021	-	12.6497	30.2702	1.2588	0.00325571	0.0395794	http://www.ncbi.nlm.nih.gov/gene/?term=CHD4
LOC100342914	NC_013690.1:35287682-35289358	-	16.473	39.4049	1.25827	0.000790009	0.0122421	http://www.ncbi.nlm.nih.gov/gene/?term=LOC100342914
RPLP1	NW_003159419.1:520331-520703	+	516.288	1233.81	1.25688	1.12e-78	4.82e-76	http://www.ncbi.nlm.nih.gov/gene/?term=RPLP1
KIAA1671	NW_003159392.1:601621-608006	+	27.0542	64.4216	1.25169	1.91e-05	0.000472241	http://www.ncbi.nlm.nih.gov/gene/?term=KIAA1671
HBB2	NC_013669.1:146237018-146238305	-	1250.97	2975.55	1.25011	6.17e-186	5.57e-183	http://www.ncbi.nlm.nih.gov/gene/?term=HBB2
BCAT2	NW_003159655.1:187452-188576	+	32.814	77.9492	1.24822	2.68e-06	7.95e-05	http://www.ncbi.nlm.nih.gov/gene/?term=BCAT2
SORL1	NC_013669.1:96539342-96555372	-	27.0591	64.2023	1.24651	2.08e-05	0.000513362	http://www.ncbi.nlm.nih.gov/gene/?term=SORL1
LOC100357982	NC_013671.1:149606124-149607710	+	54.9194	129.904	1.24206	1.56e-09	7.28e-08	http://www.ncbi.nlm.nih.gov/gene/?term=LOC100357982
SEMA4G	NC_013686.1:49074897-49078702	+	32.4462	76.7448	1.24202	3.47e-06	0.000101161	http://www.ncbi.nlm.nih.gov/gene/?term=SEMA4G
CYP4B1	NC_013681.1:119767571-119779224	-	105.345	248.487	1.23805	7.9e-17	6.86e-15	http://www.ncbi.nlm.nih.gov/gene/?term=CYP4B1
EIF4B	NC_013672.1:36917454-36921981	+	44.1377	104	1.2365	7.23e-08	2.76e-06	http://www.ncbi.nlm.nih.gov/gene/?term=EIF4B
NAGLU	NC_013687.1:43295868-43301709	+	25.4135	59.8017	1.23459	4.52e-05	0.00102355	http://www.ncbi.nlm.nih.gov/gene/?term=NAGLU
MFGE8	NW_003159560.1:56742-57725	+	31.1144	73.1671	1.23361	6.5e-06	0.000180404	http://www.ncbi.nlm.nih.gov/gene/?term=MFGE8
FAM213A	NW_003159342.1:232310-236907	+	30.2433	71.0009	1.23122	9.16e-06	0.000243467	http://www.ncbi.nlm.nih.gov/gene/?term=FAM213A
ACOX3	NW_003161340.1:5970-8486	+	18.9747	44.5436	1.23114	0.000442223	0.0075103	http://www.ncbi.nlm.nih.gov/gene/?term=ACOX3
CEBPB	NW_003159789.1:126983-128807	-	63.6536	149.417	1.23103	1.23e-10	6.57e-09	http://www.ncbi.nlm.nih.gov/gene/?term=CEBPB
EIF3A	NC_013686.1:66317846-66330439	-	31.1803	73.1812	1.23084	6.71e-06	0.000184854	http://www.ncbi.nlm.nih.gov/gene/?term=EIF3A
SF3B2	NC_013669.1:193809121-193827876	+	14.5939	34.2379	1.23023	0.00207884	0.0276968	http://www.ncbi.nlm.nih.gov/gene/?term=SF3B2
LOC100345900	NW_003159471.1:259367-260702	+	20.0613	47.0288	1.22913	0.000310943	0.00551962	http://www.ncbi.nlm.nih.gov/gene/?term=LOC100345900
TEX264	NC_013677.1:18899907-18903772	+	16.2369	38.0474	1.22852	0.00118575	0.0174178	http://www.ncbi.nlm.nih.gov/gene/?term=TEX264
TMBIM1	NC_013675.1:159628521-159635514	-	55.0922	128.772	1.2249	2.64e-09	1.2e-07	http://www.ncbi.nlm.nih.gov/gene/?term=TMBIM1
DDIT4	NC_013686.1:15149466-15151551	-	25.6811	59.7489	1.21821	5.37e-05	0.00119188	http://www.ncbi.nlm.nih.gov/gene/?term=DDIT4
WARS	NW_003159530.1:130533-131448	-	16.4146	38.1664	1.21732	0.00125447	0.0182785	http://www.ncbi.nlm.nih.gov/gene/?term=WARS
SLC16A1	NC_013681.1:51260485-51265673	+	16.3406	37.9742	1.21656	0.00129709	0.0187182	http://www.ncbi.nlm.nih.gov/gene/?term=SLC16A1
LMNA	NC_013681.1:36738014-36745668	-	13.0706	30.3609	1.21588	0.00404031	0.046967	http://www.ncbi.nlm.nih.gov/gene/?term=LMNA
HAL	NC_013672.1:75192067-75194059	-	21.6267	50.1884	1.21454	0.000221144	0.00411579	http://www.ncbi.nlm.nih.gov/gene/?term=HAL
DSP	NC_013680.1:1306126-1312811	+	22.5289	52.2648	1.21406	0.00016448	0.00317579	http://www.ncbi.nlm.nih.gov/gene/?term=DSP
ACP5	NW_003161148.1:1091-758	+	33.5761	77.882	1.21386	4.24e-06	0.000121657	http://www.ncbi.nlm.nih.gov/gene/?term=ACP5
ABAT	NC_013674.1:2732360-2735185	+	46.4803	107.789	1.21352	6.31e-08	2.42e-06	http://www.ncbi.nlm.nih.gov/gene/?term=ABAT
LOC103345728	NW_003159461.1:364510-366670	+	15.6458	36.1089	1.20658	0.00181962	0.0248484	http://www.ncbi.nlm.nih.gov/gene/?term=LOC103345728
ARPC1B	NW_003159386.1:878953-879429	-	57.8803	133.575	1.20651	2e-09	9.25e-08	http://www.ncbi.nlm.nih.gov/gene/?term=ARPC1B
STK25	NW_003159620.1:281139-281591	-	14.527	33.5015	1.20549	0.00268602	0.0339096	http://www.ncbi.nlm.nih.gov/gene/?term=STK25
ALDH1L1	NC_013677.1:5626691-5733999	-	127.081	292.783	1.20409	7.49e-19	7.43e-17	http://www.ncbi.nlm.nih.gov/gene/?term=ALDH1L1
UBALD2	NW_003159469.1:433014-433942	-	15.6952	36.0524	1.19977	0.00191479	0.0259129	http://www.ncbi.nlm.nih.gov/gene/?term=UBALD2
HNRNPUL1	NW_003159415.1:672670-677225	-	17.1081	39.2369	1.19754	0.00122506	0.0179076	http://www.ncbi.nlm.nih.gov/gene/?term=HNRNPUL1
SYNGR2	NW_003159959.1:10227-11359	+	23.4109	53.686	1.19737	0.000155983	0.00303118	http://www.ncbi.nlm.nih.gov/gene/?term=SYNGR2
HHEX	NC_013686.1:40480730-40483969	+	13.6645	31.3142	1.19638	0.0038994	0.0457711	http://www.ncbi.nlm.nih.gov/gene/?term=HHEX
NR1I2	NC_013682.1:98976513-99000852	-	15.7424	36.0703	1.19615	0.00195355	0.0262993	http://www.ncbi.nlm.nih.gov/nuccore/NR1I2
VKORC1	NW_003159378.1:1199957-1200979	+	19.3803	44.3378	1.19394	0.000605077	0.00979682	http://www.ncbi.nlm.nih.gov/gene/?term=VKORC1
CYHR1	NW_003160473.1:4555-6836	+	13.5657	31.0182	1.19315	0.00414461	0.047994	http://www.ncbi.nlm.nih.gov/gene/?term=CYHR1
TPM1	NC_013685.1:9233883-9235221	-	14.9502	34.1691	1.19253	0.00263045	0.0333949	http://www.ncbi.nlm.nih.gov/gene/?term=TPM1
KIF1C	NC_013687.1:12533833-12537865	+	18.9593	43.2873	1.19103	0.000718224	0.0113044	http://www.ncbi.nlm.nih.gov/gene/?term=KIF1C
CTSB	NC_013670.1:38152962-38154366	+	403.386	920.773	1.19068	6.68e-55	2.04e-52	http://www.ncbi.nlm.nih.gov/gene/?term=CTSB
CRYL1	NC_013676.1:44197489-44198418	+	35.529	81.0726	1.19022	3.71e-06	0.000107711	http://www.ncbi.nlm.nih.gov/gene/?term=CRYL1
OGDHL	NC_013686.1:5832817-5835014	-	28.4544	64.8487	1.18843	3.57e-05	0.000831714	http://www.ncbi.nlm.nih.gov/gene/?term=OGDHL
ILVBL	NW_003159455.1:770858-771519	+	13.9454	31.77	1.18787	0.00382472	0.0451587	http://www.ncbi.nlm.nih.gov/gene/?term=ILVBL
BAG6	NC_013680.1:20464569-20465605	-	18.0881	41.1524	1.18593	0.00100934	0.0151974	http://www.ncbi.nlm.nih.gov/gene/?term=BAG6
UBE2I	NC_013669.1:122834507-122835297	+	39.4089	89.6437	1.18568	1.22e-06	3.81e-05	http://www.ncbi.nlm.nih.gov/gene/?term=UBE2I
G0S2	NC_013684.1:63002740-63003631	-	42.4716	96.5156	1.18426	4.9e-07	1.63e-05	http://www.ncbi.nlm.nih.gov/gene/?term=G0S2
RBCK1	NC_013672.1:8033553-8035338	+	14.1974	32.069	1.17555	0.00392474	0.045949	http://www.ncbi.nlm.nih.gov/gene/?term=RBCK1
CAMK1	NW_003159428.1:411937-412187	+	14.0243	31.6429	1.17395	0.00420815	0.048543	http://www.ncbi.nlm.nih.gov/gene/?term=CAMK1
PMM2	NC_013674.1:2761819-2772272	+	18.3452	41.3329	1.17188	0.00108694	0.0161902	http://www.ncbi.nlm.nih.gov/gene/?term=PMM2
LOC103347173	NW_003160439.1:29924-31097	+	16.1747	36.4329	1.1715	0.00216573	0.0285595	http://www.ncbi.nlm.nih.gov/gene/?term=LOC103347173
MCOLN1	NW_003159393.1:909980-913007	-	28.5672	64.1827	1.16782	4.89e-05	0.00109589	http://www.ncbi.nlm.nih.gov/gene/?term=MCOLN1
EMC6	NC_013687.1:14786289-14787147	-	19.8668	44.6313	1.16769	0.000708896	0.0111966	http://www.ncbi.nlm.nih.gov/gene/?term=EMC6
LOC100352057	NC_013669.1:93083748-93084434	+	64.3292	144.508	1.1676	1.11e-09	5.28e-08	http://www.ncbi.nlm.nih.gov/gene/?term=LOC100352057
PTTG1IP	NW_003160089.1:42579-46462	+	51.8414	116.251	1.16506	4.86e-08	1.9e-06	http://www.ncbi.nlm.nih.gov/gene/?term=PTTG1IP
LGMN	NC_013688.1:13355970-13356731	+	179.718	400.766	1.15703	6.63e-24	8.49e-22	http://www.ncbi.nlm.nih.gov/gene/?term=LGMN
DBNL	NC_013678.1:44638173-44639359	+	18.3582	40.9205	1.1564	0.00128349	0.0185515	http://www.ncbi.nlm.nih.gov/gene/?term=DBNL
CTDSP2	NW_003159340.1:922071-935323	-	62.2331	138.603	1.15521	3.19e-09	1.43e-07	http://www.ncbi.nlm.nih.gov/gene/?term=CTDSP2
SH3BGRL3	NC_013681.1:139058012-139059706	-	21.0037	46.5428	1.14792	0.000636599	0.0102156	http://www.ncbi.nlm.nih.gov/gene/?term=SH3BGRL3
UBXN1	NW_003159343.1:1659830-1660324	+	31.5168	69.431	1.13946	3.33e-05	0.000781343	http://www.ncbi.nlm.nih.gov/gene/?term=UBXN1
LOC100350997	NC_013676.1:24832451-24833101	-	72.5887	159.811	1.13855	3.13e-10	1.6e-08	http://www.ncbi.nlm.nih.gov/gene/?term=LOC100350997
SLC25A25	NW_003159473.1:483040-517137	-	50.3118	110.696	1.13763	1.66e-07	6.02e-06	http://www.ncbi.nlm.nih.gov/gene/?term=SLC25A25
ADHFE1	NC_013671.1:82325748-82336573	+	15.9662	35.117	1.13715	0.00321237	0.0391051	http://www.ncbi.nlm.nih.gov/gene/?term=ADHFE1
LAPTM5	NC_013681.1:135426157-135431080	+	27.832	61.2054	1.13692	0.000100404	0.00208345	http://www.ncbi.nlm.nih.gov/gene/?term=LAPTM5
GNS	NC_013672.1:43543246-43550281	-	28.2336	61.9802	1.13439	9.31e-05	0.00194785	http://www.ncbi.nlm.nih.gov/gene/?term=GNS
GCKR	NC_013670.1:158587376-158602548	-	30.7258	67.4449	1.13426	4.58e-05	0.0010358	http://www.ncbi.nlm.nih.gov/gene/?term=GCKR
NUDCD3	NC_013678.1:44949489-44955759	-	21.99	48.2568	1.13388	0.000566746	0.00929288	http://www.ncbi.nlm.nih.gov/gene/?term=NUDCD3
GNB1	NW_003159712.1:77578-79178	+	39.1576	85.844	1.13242	4.36e-06	0.000125	http://www.ncbi.nlm.nih.gov/gene/?term=GNB1
DNAJC5	NW_003159698.1:115039-116592	+	20.5314	44.9877	1.1317	0.00088866	0.0135842	http://www.ncbi.nlm.nih.gov/gene/?term=DNAJC5
NR1H3	NC_013669.1:186601217-186616090	+	20.446	44.7924	1.13144	0.000913781	0.0139328	http://www.ncbi.nlm.nih.gov/nuccore/NR1H3
GNB2	NC_013674.1:27144445-27146735	-	29.1607	63.7652	1.12874	7.83e-05	0.00166771	http://www.ncbi.nlm.nih.gov/gene/?term=GNB2
TMED4	NC_013678.1:45007464-45008320	-	21.9475	47.9521	1.12753	0.000621169	0.0100125	http://www.ncbi.nlm.nih.gov/gene/?term=TMED4
RLA-DR-ALPHA	NC_013680.1:23070319-23074942	+	71.7361	156.454	1.12497	6.75e-10	3.32e-08	http://www.ncbi.nlm.nih.gov/gene/?term=RLA-DR-ALPHA
LOC100328948	NW_003159415.1:828069-832578	-	25.3864	55.2987	1.12319	0.000247567	0.00454662	http://www.ncbi.nlm.nih.gov/gene/?term=LOC100328948
BOK	NW_003159659.1:24272-25677	+	21.5747	46.867	1.11923	0.000764978	0.0119259	http://www.ncbi.nlm.nih.gov/gene/?term=BOK
CITED2	NC_013680.1:129793313-129793972	-	20.6996	44.9452	1.11856	0.000987665	0.0149333	http://www.ncbi.nlm.nih.gov/gene/?term=CITED2
PTPRF	NC_013681.1:123122091-123132055	-	27.2306	59.1123	1.11823	0.000158801	0.00308262	http://www.ncbi.nlm.nih.gov/gene/?term=PTPRF
RPS23	NC_013679.1:2561549-2562236	-	187.13	406.002	1.11745	4.36e-23	5.28e-21	http://www.ncbi.nlm.nih.gov/gene/?term=RPS23
LAMTOR4	NW_003160355.1:14516-15104	-	24.3814	52.8742	1.11678	0.000358789	0.00625818	http://www.ncbi.nlm.nih.gov/gene/?term=LAMTOR4
DAG1	NC_013677.1:17048108-17068687	+	35.2286	76.2769	1.1145	1.87e-05	0.000464766	http://www.ncbi.nlm.nih.gov/gene/?term=DAG1
LOC100352100	NC_013687.1:43509279-43509918	-	78.9209	170.623	1.11233	1.63e-10	8.54e-09	http://www.ncbi.nlm.nih.gov/gene/?term=LOC100352100
SHISA5	NC_013677.1:16216923-16218861	-	19.3496	41.7625	1.1099	0.00159197	0.0221246	http://www.ncbi.nlm.nih.gov/gene/?term=SHISA5
SPAG7	NC_013687.1:12476994-12480236	-	17.0932	36.8867	1.10968	0.00300815	0.0371451	http://www.ncbi.nlm.nih.gov/gene/?term=SPAG7
NEK6	NW_003159325.1:2964507-2972555	-	29.9475	64.5804	1.10866	8.74e-05	0.00183881	http://www.ncbi.nlm.nih.gov/gene/?term=NEK6
APLP2	NC_013669.1:86490204-86491694	-	22.6382	48.5879	1.10184	0.000704961	0.011154	http://www.ncbi.nlm.nih.gov/gene/?term=APLP2
SPG7	NW_003159625.1:199748-202535	+	18.1086	38.8142	1.09991	0.00249514	0.0320148	http://www.ncbi.nlm.nih.gov/gene/?term=SPG7
EIF4H	NW_003159391.1:580196-582044	-	40.971	87.6363	1.09692	5.76e-06	0.000161266	http://www.ncbi.nlm.nih.gov/gene/?term=EIF4H
ITIH3	NC_013677.1:19838101-19841123	+	639.711	1366.95	1.09547	1.03e-71	3.95e-69	http://www.ncbi.nlm.nih.gov/gene/?term=ITIH3
SDC1	NC_013670.1:169359003-169362474	-	39.9055	85.2336	1.09483	7.96e-06	0.000214917	http://www.ncbi.nlm.nih.gov/gene/?term=SDC1
TECR	NW_003159527.1:481393-482326	-	20.512	43.7562	1.09302	0.00139331	0.019837	http://www.ncbi.nlm.nih.gov/gene/?term=TECR
TPST2	NW_003159349.1:175809-191326	-	29.5826	63.0128	1.09089	0.000128161	0.00256222	http://www.ncbi.nlm.nih.gov/gene/?term=TPST2
MDH2	NC_013674.1:26848270-26852988	-	99.979	212.811	1.08988	2e-12	1.29e-10	http://www.ncbi.nlm.nih.gov/gene/?term=MDH2
CTNNA1	NC_013671.1:21164691-21175447	+	21.5994	45.8652	1.08641	0.00112313	0.0166468	http://www.ncbi.nlm.nih.gov/gene/?term=CTNNA1
HNRNPL	NC_013673.1:935173-937263	+	20.7822	44.0648	1.08428	0.0014298	0.0202607	http://www.ncbi.nlm.nih.gov/gene/?term=HNRNPL
LOC100349105	NW_003159343.1:1665753-1666548	-	17.8313	37.7256	1.08113	0.00323949	0.0394088	http://www.ncbi.nlm.nih.gov/gene/?term=LOC100349105
DOLK	NW_003159764.1:146257-148067	+	19.2656	40.7218	1.07978	0.00224362	0.0293934	http://www.ncbi.nlm.nih.gov/gene/?term=DOLK
LOC100356242	NW_003159403.1:1168299-1172144	+	19.2201	40.5931	1.07862	0.00229822	0.0299782	http://www.ncbi.nlm.nih.gov/gene/?term=LOC100356242
TUFM	NC_013674.1:18697418-18698859	-	39.5004	82.9522	1.07041	1.46e-05	0.000372223	http://www.ncbi.nlm.nih.gov/gene/?term=TUFM
DHDH	NW_003159655.1:105045-105842	-	65.8111	138.067	1.06897	2.32e-08	9.42e-07	http://www.ncbi.nlm.nih.gov/gene/?term=DHDH
PRMT1	NW_003159782.1:180881-181652	+	18.793	39.3793	1.06724	0.0028861	0.0360075	http://www.ncbi.nlm.nih.gov/gene/?term=PRMT1
AFMID	NW_003159959.1:31817-32900	+	23.5079	49.2082	1.06575	0.000876602	0.0134226	http://www.ncbi.nlm.nih.gov/gene/?term=AFMID
LOC100357038	NW_003160167.1:11555-13882	-	28.6948	60.0375	1.06507	0.00023911	0.0044228	http://www.ncbi.nlm.nih.gov/gene/?term=LOC100357038
LOC100346996	NC_013684.1:25786739-25787198	+	207.585	433.335	1.06178	6.88e-23	8.29e-21	http://www.ncbi.nlm.nih.gov/gene/?term=LOC100346996
TPM4	NW_003159402.1:785427-789646	+	24.002	50.0908	1.06139	0.000816729	0.0126021	http://www.ncbi.nlm.nih.gov/gene/?term=TPM4
PPAP2C	NW_003159943.1:56733-57295	-	20.6335	43.052	1.06109	0.00191997	0.0259635	http://www.ncbi.nlm.nih.gov/gene/?term=PPAP2C
ALDH4A1	NC_013681.1:134000113-134011622	+	110.45	229.972	1.05806	8.3e-13	5.59e-11	http://www.ncbi.nlm.nih.gov/gene/?term=ALDH4A1
RNASEK	NC_013687.1:12029643-12030945	-	24.1668	50.2863	1.05714	0.000826586	0.0127433	http://www.ncbi.nlm.nih.gov/gene/?term=RNASEK
RHOG	NC_013669.1:144761379-144762604	-	22.7354	47.2321	1.05483	0.00121467	0.0177846	http://www.ncbi.nlm.nih.gov/gene/?term=RHOG
LOC100353846	NC_013676.1:34956198-34956708	+	37.1736	77.1117	1.05267	3.66e-05	0.000849527	http://www.ncbi.nlm.nih.gov/gene/?term=LOC100353846
MKRN1	NW_003159460.1:125689-133058	-	18.2517	37.8154	1.05094	0.00388748	0.0457203	http://www.ncbi.nlm.nih.gov/gene/?term=MKRN1
REEP5	NW_003159370.1:1130823-1133206	+	66.9491	138.693	1.05075	3.22e-08	1.29e-06	http://www.ncbi.nlm.nih.gov/gene/?term=REEP5
CARHSP1	NC_013674.1:2775859-2778263	-	45.8558	94.8406	1.0484	5.01e-06	0.00014268	http://www.ncbi.nlm.nih.gov/gene/?term=CARHSP1
FAM20C	NW_003160579.1:14772-16243	-	38.1152	78.8088	1.04799	3.19e-05	0.000752742	http://www.ncbi.nlm.nih.gov/gene/?term=FAM20C
GPAA1	NW_003160572.1:10273-9926	-	27.4263	56.6719	1.04707	0.000423603	0.00724176	http://www.ncbi.nlm.nih.gov/gene/?term=GPAA1
EPAS1	NC_013670.1:139896599-139942419	-	35.146	72.4978	1.04458	6.89e-05	0.00148521	http://www.ncbi.nlm.nih.gov/gene/?term=EPAS1
ARPC5	NW_003159621.1:137118-142574	-	29.8835	61.6308	1.0443	0.000243708	0.00448487	http://www.ncbi.nlm.nih.gov/gene/?term=ARPC5
LOC100348918	NC_013683.1:70508245-70509137	-	34.7756	71.6609	1.04311	7.72e-05	0.0016464	http://www.ncbi.nlm.nih.gov/gene/?term=LOC100348918
ALAS1	NC_013677.1:19286828-19288968	+	118.545	244.221	1.04275	2.96e-13	2.08e-11	http://www.ncbi.nlm.nih.gov/gene/?term=ALAS1
PLBD2	NC_013689.1:9023009-9024447	+	47.9157	98.5906	1.04095	3.67e-06	0.000106594	http://www.ncbi.nlm.nih.gov/gene/?term=PLBD2
RPL8	NW_003159583.1:137260-137699	-	261.658	536.951	1.03711	4.39e-27	6.25e-25	http://www.ncbi.nlm.nih.gov/gene/?term=RPL8
SIRT2	NC_013673.1:910125-910976	+	25.1367	51.5164	1.03524	0.000859621	0.0132074	http://www.ncbi.nlm.nih.gov/gene/?term=SIRT2
NPC2	NC_013688.1:30605365-30608086	+	38.8929	79.6605	1.03436	3.44e-05	0.000805406	http://www.ncbi.nlm.nih.gov/gene/?term=NPC2
APOF	NC_013672.1:39937929-39939211	-	525.583	1076.29	1.03408	2.19e-52	6e-50	http://www.ncbi.nlm.nih.gov/gene/?term=APOF
BNIP3	NW_003159696.1:94563-95295	-	66.8814	136.948	1.03395	5.66e-08	2.19e-06	http://www.ncbi.nlm.nih.gov/gene/?term=BNIP3
LOC100348796	NC_013669.1:134691113-134691497	+	139.932	286.507	1.03385	4.06e-15	3.16e-13	http://www.ncbi.nlm.nih.gov/gene/?term=LOC100348796
SIRT5	NC_013680.1:7291017-7304199	+	55.3359	113.252	1.03325	8.02e-07	2.55e-05	http://www.ncbi.nlm.nih.gov/gene/?term=SIRT5
LOC103348438	NC_013673.1:2661095-2662081	+	18.9251	38.7097	1.0324	0.00393672	0.0460296	http://www.ncbi.nlm.nih.gov/gene/?term=LOC103348438
STEAP3	NC_013675.1:63673186-63678918	-	26.7547	54.5765	1.02849	0.00064022	0.0102646	http://www.ncbi.nlm.nih.gov/gene/?term=STEAP3
TMEM150A	NC_013670.1:100655582-100659611	+	77.5545	158.068	1.02726	6.42e-09	2.75e-07	http://www.ncbi.nlm.nih.gov/gene/?term=TMEM150A
IVD	NC_013685.1:31619120-31621117	-	25.5674	52.0864	1.0266	0.000866365	0.0132997	http://www.ncbi.nlm.nih.gov/gene/?term=IVD
NFE2L1	NC_013687.1:39296961-39299529	-	47.797	97.1885	1.02387	5.6e-06	0.000157045	http://www.ncbi.nlm.nih.gov/gene/?term=NFE2L1
LOC100351163	NC_013680.1:23285502-23287878	-	29.6665	60.2722	1.02266	0.000353245	0.00616743	http://www.ncbi.nlm.nih.gov/gene/?term=LOC100351163
LOC100354142	NW_003159452.1:745217-746441	-	28.4825	57.8383	1.02195	0.000468619	0.00787708	http://www.ncbi.nlm.nih.gov/gene/?term=LOC100354142
CLDN15	NW_003159457.1:263382-265459	-	25.1862	50.9985	1.01782	0.00105678	0.015793	http://www.ncbi.nlm.nih.gov/gene/?term=CLDN15
WDR1	NC_013670.1:618525-628836	-	29.8356	60.3729	1.01687	0.000369679	0.00642331	http://www.ncbi.nlm.nih.gov/gene/?term=WDR1
SERPINA5	NW_003159509.1:521517-523742	+	731.026	1478.46	1.0161	1.52e-69	5.7e-67	http://www.ncbi.nlm.nih.gov/gene/?term=SERPINA5
SF3A1	NW_003159349.1:3500276-3502996	-	19.5868	39.4538	1.01029	0.00417291	0.048198	http://www.ncbi.nlm.nih.gov/gene/?term=SF3A1
GNAS	NW_003159381.1:314840-315605	+	75.5781	152.193	1.00987	1.85e-08	7.65e-07	http://www.ncbi.nlm.nih.gov/gene/?term=GNAS
CCNY	NW_003159350.1:1262000-1274560	-	30.0309	60.3651	1.00727	0.000406526	0.00697625	http://www.ncbi.nlm.nih.gov/gene/?term=CCNY
GRINA	NW_003160094.1:1132-2063	+	24.9493	50.1488	1.00721	0.00127032	0.0184498	http://www.ncbi.nlm.nih.gov/gene/?term=GRINA
CTSZ	NW_003159381.1:395019-395724	-	241.15	484.149	1.00552	1.47e-23	1.86e-21	http://www.ncbi.nlm.nih.gov/gene/?term=CTSZ
ATF4	NC_013672.1:84044779-84046973	-	38.3938	77.032	1.00459	6.71e-05	0.00144848	http://www.ncbi.nlm.nih.gov/gene/?term=ATF4
UBE2G2	NW_003159648.1:37625-40637	+	25.9241	51.9521	1.00289	0.00107683	0.016066	http://www.ncbi.nlm.nih.gov/gene/?term=UBE2G2
LOC100340971	NC_013669.1:1290349-1290676	-	45.0068	90.1442	1.00209	1.67e-05	0.000420178	http://www.ncbi.nlm.nih.gov/gene/?term=LOC100340971
MRPS24	NC_013678.1:44569350-44570530	-	25.7325	51.4809	1.00045	0.00115834	0.0170846	http://www.ncbi.nlm.nih.gov/gene/?term=MRPS24
RNF187	NW_003159694.1:12967-15462	-	56.4937	113.02	1.00042	1.48e-06	4.56e-05	http://www.ncbi.nlm.nih.gov/gene/?term=RNF187
MGST1	NC_013676.1:23144261-23152843	-	1067.64	531.608	-1.00599	2.21e-34	3.96e-32	http://www.ncbi.nlm.nih.gov/gene/?term=MGST1
HSPA5	NW_003159325.1:2142525-2143974	+	344.804	171.522	-1.00739	3.53e-12	2.22e-10	http://www.ncbi.nlm.nih.gov/gene/?term=HSPA5
CPB2	NC_013676.1:49097200-49103128	+	347.936	172.273	-1.01413	2.07e-12	1.32e-10	http://www.ncbi.nlm.nih.gov/gene/?term=CPB2
LBP	NC_013672.1:2028002-2030181	-	742.594	364.438	-1.0269	2.68e-25	3.66e-23	http://www.ncbi.nlm.nih.gov/gene/?term=LBP
LOC100353203	NC_013686.1:43746940-43749659	+	207.184	101.335	-1.03178	3.55e-08	1.42e-06	http://www.ncbi.nlm.nih.gov/gene/?term=LOC100353203
LOC100357214	NC_013673.1:22497646-22498889	+	128.178	62.6731	-1.03223	1.45e-05	0.00036864	http://www.ncbi.nlm.nih.gov/gene/?term=LOC100357214
TNFSF10	NC_013682.1:67462282-67468964	-	97.8247	47.7545	-1.03456	0.000146735	0.00287312	http://www.ncbi.nlm.nih.gov/gene/?term=TNFSF10
FGL1	NC_013670.1:67808655-67815545	+	1063.97	518.767	-1.0363	4.09e-36	7.77e-34	http://www.ncbi.nlm.nih.gov/gene/?term=FGL1
DHCR24	NC_013681.1:112082847-112093410	+	54.8978	26.6695	-1.04156	0.00421299	0.0485677	http://www.ncbi.nlm.nih.gov/gene/?term=DHCR24
CYP4A7	NC_013681.1:119609141-119626403	+	178.032	86.035	-1.04914	2.12e-07	7.52e-06	http://www.ncbi.nlm.nih.gov/gene/?term=CYP4A7
LOC100354186	NC_013680.1:42576793-42583583	-	163.761	79.0369	-1.05099	6.22e-07	2.04e-05	http://www.ncbi.nlm.nih.gov/gene/?term=LOC100354186
SLC17A1	NC_013680.1:11199126-11200874	+	107.056	51.5809	-1.05346	5.38e-05	0.00119004	http://www.ncbi.nlm.nih.gov/gene/?term=SLC17A1
LOC100349694	NC_013686.1:42713318-42715998	+	62.0232	29.8709	-1.05407	0.00210158	0.0278765	http://www.ncbi.nlm.nih.gov/gene/?term=LOC100349694
PSMA7	NW_003160626.1:1233-1861	+	90.1363	43.2964	-1.05786	0.00019932	0.00375608	http://www.ncbi.nlm.nih.gov/gene/?term=PSMA7
2017-09-15	NC_013681.1:77956198-77959082	+	123.418	59.0756	-1.06292	1.23e-05	0.000320283	http://www.ncbi.nlm.nih.gov/gene/?term=SEP15
LDHA	NW_003159359.1:2332532-2336731	+	345.358	165.256	-1.06339	2.53e-13	1.8e-11	http://www.ncbi.nlm.nih.gov/gene/?term=LDHA
FKBP11	NC_013672.1:33221934-33224664	-	68.424	32.6856	-1.06585	0.00110076	0.0163691	http://www.ncbi.nlm.nih.gov/gene/?term=FKBP11
SEC61G	NC_013678.1:45984741-45988778	+	70.1966	33.4973	-1.06736	0.000933906	0.0142157	http://www.ncbi.nlm.nih.gov/gene/?term=SEC61G
LOC103351405	NC_013686.1:48059436-48068423	-	172.266	81.9612	-1.07162	1.95e-07	7e-06	http://www.ncbi.nlm.nih.gov/gene/?term=LOC103351405
HSPA8	NC_013669.1:95034151-95035084	+	244.498	116.068	-1.07485	5.06e-10	2.53e-08	http://www.ncbi.nlm.nih.gov/gene/?term=HSPA8
SLC10A1	NW_003159375.1:1542161-1549899	+	661.927	313.564	-1.07791	1.08e-24	1.45e-22	http://www.ncbi.nlm.nih.gov/gene/?term=SLC10A1
GLO1	NC_013680.1:28480836-28491267	-	323.576	152.863	-1.08186	6.23e-13	4.26e-11	http://www.ncbi.nlm.nih.gov/gene/?term=GLO1
PANK1	NC_013686.1:37617035-37682096	-	55.7494	26.3196	-1.08282	0.00280328	0.0351686	http://www.ncbi.nlm.nih.gov/gene/?term=PANK1
CYP2C2	NC_013686.1:42683850-42686571	+	700.805	328.147	-1.09467	9.57e-27	1.35e-24	http://www.ncbi.nlm.nih.gov/gene/?term=CYP2C2
MOCS2	NC_013679.1:69144834-69153035	-	84.8998	39.7431	-1.09506	0.00019455	0.00368543	http://www.ncbi.nlm.nih.gov/gene/?term=MOCS2
HSPD1	NC_013675.1:137983246-137993731	-	182.152	85.2509	-1.09536	4.78e-08	1.87e-06	http://www.ncbi.nlm.nih.gov/gene/?term=HSPD1
PON3	NC_013678.1:33802580-33805167	+	1019.37	476.696	-1.09654	2.88e-38	5.65e-36	http://www.ncbi.nlm.nih.gov/gene/?term=PON3
UGDH	NC_013670.1:28829944-28837871	-	163.053	75.9591	-1.10204	2.06e-07	7.32e-06	http://www.ncbi.nlm.nih.gov/gene/?term=UGDH
SLC27A2	NC_013685.1:22273684-22290071	-	275.655	128.299	-1.10336	1.37e-11	8.1e-10	http://www.ncbi.nlm.nih.gov/gene/?term=SLC27A2
PCBD1	NC_013686.1:16219402-16221055	+	256.234	119.067	-1.10569	6.55e-11	3.62e-09	http://www.ncbi.nlm.nih.gov/gene/?term=PCBD1
MDH1	NC_013670.1:122830455-122834924	-	87.4728	40.5209	-1.11017	0.000128504	0.00256624	http://www.ncbi.nlm.nih.gov/gene/?term=MDH1
ATP5C1	NC_013684.1:12173691-12174508	+	122.135	56.269	-1.11806	5.26e-06	0.000149179	http://www.ncbi.nlm.nih.gov/gene/?term=ATP5C1
AK2	NW_003159330.1:5270498-5273514	+	170.543	77.9685	-1.12917	5.65e-08	2.19e-06	http://www.ncbi.nlm.nih.gov/gene/?term=AK2
LOC100341802	NC_013683.1:80898162-80915772	+	123.389	56.2249	-1.13393	3.56e-06	0.000103555	http://www.ncbi.nlm.nih.gov/gene/?term=LOC100341802
LOC100345459	NW_003159353.1:289880-291130	-	102.012	46.4367	-1.1354	2.44e-05	0.000589026	http://www.ncbi.nlm.nih.gov/gene/?term=LOC100345459
LOC100342322	NC_013686.1:69545710-69546969	-	3115.23	1415.66	-1.13786	3.47e-121	2.24e-118	http://www.ncbi.nlm.nih.gov/gene/?term=LOC100342322
PGER5	NW_003159476.1:103578-126077	-	443.136	201.373	-1.13788	1.2e-18	1.17e-16	http://www.ncbi.nlm.nih.gov/gene/?term=PGER5
PPAP2B	NC_013681.1:110482974-110497416	+	108.679	49.3837	-1.13797	1.27e-05	0.000329949	http://www.ncbi.nlm.nih.gov/gene/?term=PPAP2B
LOC103346513	NW_003159740.1:160387-162921	-	5352.23	2425.33	-1.14196	1.22e-208	1.22e-205	http://www.ncbi.nlm.nih.gov/gene/?term=LOC103346513
MANF	NC_013677.1:18621849-18623325	+	108.881	49.3178	-1.14258	1.16e-05	0.000302933	http://www.ncbi.nlm.nih.gov/gene/?term=MANF
G3BP1	NC_013671.1:33252489-33255881	+	51.8023	23.4516	-1.14333	0.0024791	0.0318316	http://www.ncbi.nlm.nih.gov/gene/?term=G3BP1
LOC100352971	NW_003159376.1:1003530-998655	-	382.529	172.035	-1.15287	1.18e-16	1e-14	http://www.ncbi.nlm.nih.gov/gene/?term=LOC100352971
LOC100352781	NC_013682.1:55710290-55710904	-	110.556	49.6067	-1.15617	8.01e-06	0.000215729	http://www.ncbi.nlm.nih.gov/gene/?term=LOC100352781
DNAJC3	NC_013676.1:97621953-97625663	+	52.8954	23.6556	-1.16096	0.00193697	0.0261541	http://www.ncbi.nlm.nih.gov/gene/?term=DNAJC3
LOC100337966	NC_013671.1:111989367-111990104	-	82.8573	37.0445	-1.16137	0.0001041	0.00214778	http://www.ncbi.nlm.nih.gov/gene/?term=LOC100337966
PSMA3	NC_013685.1:76616832-76617693	+	56.3447	25.1477	-1.16385	0.00134448	0.0193248	http://www.ncbi.nlm.nih.gov/gene/?term=PSMA3
BSP1	NC_013688.1:15537113-15537461	+	121.16	53.4378	-1.18098	1.9e-06	5.79e-05	http://www.ncbi.nlm.nih.gov/gene/?term=BSP1
NDUFA4	NC_013678.1:28058592-28062920	+	251.713	110.961	-1.18173	6.42e-12	3.91e-10	http://www.ncbi.nlm.nih.gov/gene/?term=NDUFA4
LOC100328613	NW_003159660.1:242568-242665	-	437.284	191.838	-1.18868	8.78e-20	9.1e-18	http://www.ncbi.nlm.nih.gov/gene/?term=LOC100328613
CXCL10	NC_013683.1:74369004-74371297	+	46.5249	20.4074	-1.18891	0.00298679	0.0369572	http://www.ncbi.nlm.nih.gov/gene/?term=CXCL10
OTC	NC_013690.1:24074572-24081297	+	163.231	71.5947	-1.18899	2.67e-08	1.08e-06	http://www.ncbi.nlm.nih.gov/gene/?term=OTC
F11	NC_013670.1:63703648-63705815	+	82.8447	36.2576	-1.19212	7.14e-05	0.0015347	http://www.ncbi.nlm.nih.gov/gene/?term=F11
TRAM1	NC_013671.1:86496626-86510905	-	55.533	24.2679	-1.19429	0.00112673	0.0166865	http://www.ncbi.nlm.nih.gov/gene/?term=TRAM1
PSMB2	NW_003159330.1:2721647-2724537	+	56.3278	24.5535	-1.19792	0.00100614	0.0151618	http://www.ncbi.nlm.nih.gov/gene/?term=PSMB2
LOC103345171	NW_003159376.1:1070500-1071560	-	175.767	76.5788	-1.19865	6.13e-09	2.64e-07	http://www.ncbi.nlm.nih.gov/gene/?term=LOC103345171
ALB	NC_013683.1:76704322-76705907	-	74438	32345.5	-1.20247	0	0	http://www.ncbi.nlm.nih.gov/gene/?term=ALB
SMLR1	NC_013680.1:120996618-121006030	+	144.206	62.5098	-1.20598	1.2e-07	4.42e-06	http://www.ncbi.nlm.nih.gov/gene/?term=SMLR1
HSD17B11	NC_013683.1:62821757-62826981	+	122.708	53.1034	-1.20835	1e-06	3.14e-05	http://www.ncbi.nlm.nih.gov/gene/?term=HSD17B11
LOC100348607	NW_003159376.1:825511-826398	-	339.829	146.227	-1.2166	2.61e-16	2.18e-14	http://www.ncbi.nlm.nih.gov/gene/?term=LOC100348607
IFI27L2	NW_003159509.1:110038-110227	-	982.601	416.848	-1.23708	2.25e-45	5.42e-43	http://www.ncbi.nlm.nih.gov/gene/?term=IFI27L2
PSMA6	NC_013685.1:55042569-55047870	+	70.732	29.9243	-1.24105	0.000143867	0.00282308	http://www.ncbi.nlm.nih.gov/gene/?term=PSMA6
HSD11B1	NC_013684.1:62973759-62975621	-	656.492	277.655	-1.24149	4.7e-31	7.93e-29	http://www.ncbi.nlm.nih.gov/gene/?term=HSD11B1
LEAP2	NC_013671.1:15898308-15898872	+	207.698	87.0461	-1.25464	4.81e-11	2.72e-09	http://www.ncbi.nlm.nih.gov/gene/?term=LEAP2
ARF4	NC_013677.1:24391366-24401016	-	149.881	62.6542	-1.25834	2.13e-08	8.72e-07	http://www.ncbi.nlm.nih.gov/gene/?term=ARF4
LOC100342853	NW_003159591.1:271199-271762	-	264.738	110.346	-1.26253	8.29e-14	6.04e-12	http://www.ncbi.nlm.nih.gov/gene/?term=LOC100342853
APOC4	NW_003159638.1:118317-118488	+	226.301	93.7553	-1.27127	3.82e-12	2.38e-10	http://www.ncbi.nlm.nih.gov/gene/?term=APOC4
LOC100342996	NC_013690.1:69636492-69638789	+	156.666	64.895	-1.27151	7.56e-09	3.23e-07	http://www.ncbi.nlm.nih.gov/gene/?term=LOC100342996
CRP	NC_013681.1:33405195-33407744	+	2891.32	1195.49	-1.27413	6.38e-137	4.26e-134	http://www.ncbi.nlm.nih.gov/gene/?term=CRP
ADH2-2	NC_013683.1:50745969-50749287	+	756.057	312.515	-1.27457	4.35e-37	8.45e-35	http://www.ncbi.nlm.nih.gov/gene/?term=ADH2-2
TMEM14C	NC_013680.1:4432864-4434770	+	113.005	46.4654	-1.28216	7.71e-07	2.46e-05	http://www.ncbi.nlm.nih.gov/gene/?term=TMEM14C
ESD	NW_003159331.1:136682-141125	-	60.3187	24.7199	-1.28694	0.000291838	0.00524756	http://www.ncbi.nlm.nih.gov/gene/?term=ESD
ABCD3	NC_013681.1:70078890-70104456	-	79.1822	32.4198	-1.2883	3.26e-05	0.000767241	http://www.ncbi.nlm.nih.gov/gene/?term=ABCD3
APOM	NC_013680.1:20468601-20469635	+	125.537	51.2815	-1.29161	1.59e-07	5.77e-06	http://www.ncbi.nlm.nih.gov/gene/?term=APOM
FBXO3	NC_013669.1:173088627-173123758	-	37.1171	15.156	-1.29219	0.00435105	0.0497464	http://www.ncbi.nlm.nih.gov/gene/?term=FBXO3
LOC100347004	NC_013686.1:42752178-42755776	+	411.475	167.707	-1.29486	1.85e-21	2.09e-19	http://www.ncbi.nlm.nih.gov/gene/?term=LOC100347004
CCT2	NC_013672.1:48642539-48643702	+	70.4156	28.4575	-1.30708	7.3e-05	0.00156461	http://www.ncbi.nlm.nih.gov/gene/?term=CCT2
HPX	NC_013669.1:147450897-147454581	-	10627.6	4286.37	-1.30998	0	0	http://www.ncbi.nlm.nih.gov/gene/?term=HPX
DDX58	NC_013669.1:21005040-21010226	+	44.2515	17.8398	-1.31062	0.00162424	0.0224521	http://www.ncbi.nlm.nih.gov/gene/?term=DDX58
DPY30	NC_013670.1:154263437-154277693	+	64.8869	26.1568	-1.31074	0.000135319	0.00268747	http://www.ncbi.nlm.nih.gov/gene/?term=DPY30
SAR1B	NC_013671.1:17362951-17369728	-	83.5966	33.5304	-1.31797	1.35e-05	0.000345762	http://www.ncbi.nlm.nih.gov/gene/?term=SAR1B
HSP90B1	NC_013672.1:83105596-83110802	+	434.118	173.95	-1.31942	3.09e-23	3.77e-21	http://www.ncbi.nlm.nih.gov/gene/?term=HSP90B1
NDUFB1	NC_013669.1:91621926-91622221	+	69.9142	27.9951	-1.32041	6.7e-05	0.00144929	http://www.ncbi.nlm.nih.gov/gene/?term=NDUFB1
IFIT5	NC_013686.1:37349837-37357598	+	58.2599	23.2431	-1.3257	0.000260682	0.00475362	http://www.ncbi.nlm.nih.gov/gene/?term=IFIT5
IL32	NW_003159454.1:302057-303127	+	75.8701	29.8709	-1.34479	2.47e-05	0.000593595	http://www.ncbi.nlm.nih.gov/gene/?term=IL32
DNASE1L3	NC_013677.1:24997228-25003474	-	50.1068	19.6919	-1.3474	0.000596256	0.00968005	http://www.ncbi.nlm.nih.gov/gene/?term=DNASE1L3
THOC7	NC_013677.1:30897209-30899040	-	35.68	13.9061	-1.3594	0.00351264	0.0422195	http://www.ncbi.nlm.nih.gov/gene/?term=THOC7
TP53INP1	NC_013671.1:110555131-110556584	-	92.589	36.0042	-1.36268	2.46e-06	7.34e-05	http://www.ncbi.nlm.nih.gov/gene/?term=TP53INP1
PSMA1	NC_013669.1:156247080-156260259	-	47.001	18.2331	-1.36613	0.000767903	0.0119508	http://www.ncbi.nlm.nih.gov/gene/?term=PSMA1
RNF139	NC_013671.1:140215393-140229572	+	36.0042	13.8412	-1.37919	0.0029979	0.0370439	http://www.ncbi.nlm.nih.gov/gene/?term=RNF139
PTGR1	NC_013669.1:1748578-1754034	+	89.4356	34.2617	-1.38425	2.7e-06	8e-05	http://www.ncbi.nlm.nih.gov/gene/?term=PTGR1
LOC100353927	NC_013680.1:42500392-42507870	-	702.218	268.418	-1.38744	1.18e-39	2.44e-37	http://www.ncbi.nlm.nih.gov/gene/?term=LOC100353927
ATP5J	NC_013682.1:154863115-154874021	-	136.437	52.0613	-1.38995	6.04e-09	2.61e-07	http://www.ncbi.nlm.nih.gov/gene/?term=ATP5J
LOC100357892	NC_013670.1:51811542-51812394	+	85.0916	32.1982	-1.40204	3.73e-06	0.000108106	http://www.ncbi.nlm.nih.gov/gene/?term=LOC100357892
RPL21	NW_003159361.1:318283-318700	+	324.379	122.505	-1.40484	1.46e-19	1.49e-17	http://www.ncbi.nlm.nih.gov/gene/?term=RPL21
PSMC6	NC_013685.1:71561241-71566571	+	39.4085	14.8512	-1.40793	0.00158322	0.022054	http://www.ncbi.nlm.nih.gov/gene/?term=PSMC6
LOC100347914	NC_013681.1:44880760-44887688	-	192.35	72.4746	-1.40819	2.94e-12	1.85e-10	http://www.ncbi.nlm.nih.gov/gene/?term=LOC100347914
LOC100328910	NC_013680.1:42640747-42643608	-	869.711	326.902	-1.41168	4.45e-50	1.18e-47	http://www.ncbi.nlm.nih.gov/gene/?term=LOC100328910
LOC100328911	NC_013680.1:42378715-42382711	-	1862.63	695.711	-1.42078	2.36e-106	1.29e-103	http://www.ncbi.nlm.nih.gov/gene/?term=LOC100328911
ACADM	NC_013681.1:89877569-89914064	-	143.709	53.515	-1.42513	1.1e-09	5.26e-08	http://www.ncbi.nlm.nih.gov/gene/?term=ACADM
FMO1	NC_013681.1:23513164-23516574	+	247.898	92.1557	-1.4276	1.1e-15	8.8e-14	http://www.ncbi.nlm.nih.gov/gene/?term=FMO1
CLDND1	NC_013682.1:122210749-122214912	+	37.2444	13.5986	-1.45357	0.00161616	0.0223746	http://www.ncbi.nlm.nih.gov/gene/?term=CLDND1
MAGT1	NC_013690.1:69618332-69629217	-	40.1801	14.6054	-1.45998	0.00101366	0.0152496	http://www.ncbi.nlm.nih.gov/gene/?term=MAGT1
LYRM5	NC_013676.1:14888589-14893149	-	97.5213	35.0598	-1.4759	2.39e-07	8.36e-06	http://www.ncbi.nlm.nih.gov/gene/?term=LYRM5
LOC100348617	NC_013669.1:11647995-11658655	+	196.745	69.928	-1.49238	1.31e-13	9.52e-12	http://www.ncbi.nlm.nih.gov/gene/?term=LOC100348617
SPCS2	NC_013669.1:141692953-141714522	-	69.7168	24.7134	-1.49621	1e-05	0.000264396	http://www.ncbi.nlm.nih.gov/gene/?term=SPCS2
C3H8orf22	NC_013671.1:63588240-63590580	+	59.0319	20.8984	-1.49811	4.73e-05	0.00106818	http://www.ncbi.nlm.nih.gov/gene/?term=C3H8orf22
CYP2C16	NC_013686.1:43063369-43071634	+	471.043	166.164	-1.50325	9.65e-31	1.57e-28	http://www.ncbi.nlm.nih.gov/gene/?term=CYP2C16
SRP19	NW_003159370.1:1149597-1150011	-	42.3324	14.1333	-1.58266	0.000318075	0.00564068	http://www.ncbi.nlm.nih.gov/gene/?term=SRP19
OSTC	NC_013683.1:40895241-40899506	-	121.807	40.3159	-1.59517	7.99e-10	3.9e-08	http://www.ncbi.nlm.nih.gov/gene/?term=OSTC
TMED5	NC_013681.1:71387612-71391207	+	63.8356	20.9576	-1.60689	7.67e-06	0.00020783	http://www.ncbi.nlm.nih.gov/gene/?term=TMED5
CYP2C14	NC_013686.1:42419865-42423096	+	407.512	133.214	-1.61309	8.21e-30	1.27e-27	http://www.ncbi.nlm.nih.gov/gene/?term=CYP2C14
LOC100345202	NW_003159353.1:228246-230350	+	275.49	89.8976	-1.61564	1e-20	1.11e-18	http://www.ncbi.nlm.nih.gov/gene/?term=LOC100345202
LOC100339816	NC_013677.1:67425003-67425431	-	215.778	69.4607	-1.63528	7.4e-17	6.46e-15	http://www.ncbi.nlm.nih.gov/gene/?term=LOC100339816
PSMD14	NC_013675.1:100543263-100546108	+	29.3355	9.37628	-1.64556	0.00200154	0.0268653	http://www.ncbi.nlm.nih.gov/gene/?term=PSMD14
EBP	NC_013690.1:33230170-33234453	+	129.936	41.2572	-1.65509	6.46e-11	3.59e-09	http://www.ncbi.nlm.nih.gov/gene/?term=EBP
LOC100328937	NW_003159660.1:256094-258424	+	1939.28	611.062	-1.66613	3.1e-142	2.15e-139	http://www.ncbi.nlm.nih.gov/gene/?term=LOC100328937
LOC100342119	NC_013676.1:18888361-18892689	-	401.726	126.528	-1.66675	7.29e-31	1.21e-28	http://www.ncbi.nlm.nih.gov/gene/?term=LOC100342119
GTF2H5	NC_013680.1:148319796-148334735	+	94.8054	29.7834	-1.67046	1.91e-08	7.84e-07	http://www.ncbi.nlm.nih.gov/gene/?term=GTF2H5
C3H8orf59	NC_013671.1:100866424-100871122	-	31.9152	9.89531	-1.68942	0.0010045	0.0151625	http://www.ncbi.nlm.nih.gov/gene/?term=C3H8orf59
HRSP12	NC_013671.1:113888920-113894619	-	259.798	79.8873	-1.70135	3.85e-21	4.32e-19	http://www.ncbi.nlm.nih.gov/gene/?term=HRSP12
MBL2	NC_013686.1:32770762-32772039	+	1180.71	362.126	-1.7051	2.18e-90	1.03e-87	http://www.ncbi.nlm.nih.gov/gene/?term=MBL2
LOC100351519	NC_013682.1:46854109-46855567	-	114.311	34.7908	-1.71619	2.96e-10	1.52e-08	http://www.ncbi.nlm.nih.gov/gene/?term=LOC100351519
LOC100352363	NW_003159383.1:1239500-1239943	+	52.9671	16.1158	-1.71662	1.79e-05	0.000446889	http://www.ncbi.nlm.nih.gov/gene/?term=LOC100352363
FGB	NC_013683.1:10900627-10903401	+	11531.9	3465.82	-1.73437	0	0	http://www.ncbi.nlm.nih.gov/gene/?term=FGB
TSKU	NC_013669.1:140123756-140127694	-	26.7132	7.87482	-1.76223	0.00188686	0.0256696	http://www.ncbi.nlm.nih.gov/gene/?term=TSKU
LOC100350716	NW_003159805.1:115850-89093	-	97.1096	28.5649	-1.76537	2.97e-09	1.34e-07	http://www.ncbi.nlm.nih.gov/gene/?term=LOC100350716
VBP1	NW_003159409.1:592827-594213	-	41.1659	12.0677	-1.7703	0.000108432	0.00222194	http://www.ncbi.nlm.nih.gov/gene/?term=VBP1
INHBE	NW_003159340.1:616978-618807	+	28.8927	8.34777	-1.79124	0.00106932	0.0159673	http://www.ncbi.nlm.nih.gov/gene/?term=INHBE
LRRC58	NC_013682.1:98501811-98513005	+	43.566	12.5386	-1.79683	5.66e-05	0.00124505	http://www.ncbi.nlm.nih.gov/gene/?term=LRRC58
LOC100349113	NW_003159434.1:660446-661780	-	194.737	55.9677	-1.79886	1.58e-17	1.45e-15	http://www.ncbi.nlm.nih.gov/gene/?term=LOC100349113
GIMD1	NC_013683.1:43220119-43230942	+	68.0167	19.415	-1.80872	4.28e-07	1.44e-05	http://www.ncbi.nlm.nih.gov/gene/?term=GIMD1
LOC100348029	NW_003159353.1:254330-255366	-	44.1289	12.4131	-1.82986	3.99e-05	0.000918219	http://www.ncbi.nlm.nih.gov/gene/?term=LOC100348029
2017-03-07	NC_013675.1:98649729-98655625	+	47.2252	13.0983	-1.85018	1.83e-05	0.00045705	http://www.ncbi.nlm.nih.gov/gene/?term=MARCH7
APOH	NC_013687.1:51121494-51124964	+	2317.1	639.287	-1.85779	1.76e-199	1.67e-196	http://www.ncbi.nlm.nih.gov/gene/?term=APOH
LOC103348936	NC_013676.1:1920561-1922125	-	23.0893	6.34632	-1.86323	0.00260237	0.0331082	http://www.ncbi.nlm.nih.gov/gene/?term=LOC103348936
CCDC152	NC_013679.1:63614448-63618104	+	593.259	162.896	-1.86471	1.1e-52	3.09e-50	http://www.ncbi.nlm.nih.gov/gene/?term=CCDC152
HP	NC_013673.1:27501401-27502979	-	14327.9	3916.31	-1.87126	0	0	http://www.ncbi.nlm.nih.gov/gene/?term=HP
LOC100341104	NC_013680.1:42469703-42476375	-	333.325	90.3342	-1.88359	8.9e-31	1.46e-28	http://www.ncbi.nlm.nih.gov/gene/?term=LOC100341104
RPL22L1	NC_013682.1:65759027-65762425	-	51.5938	13.8524	-1.89707	5.1e-06	0.000144918	http://www.ncbi.nlm.nih.gov/gene/?term=RPL22L1
MSMO1	NW_003159327.1:8349656-8353571	+	85.6204	22.9027	-1.90244	3.92e-09	1.73e-07	http://www.ncbi.nlm.nih.gov/gene/?term=MSMO1
CYP2C	NC_013686.1:43521752-43525090	+	1620.6	432.429	-1.906	2.73e-145	1.97e-142	http://www.ncbi.nlm.nih.gov/gene/?term=CYP2C
CDO1	NC_013671.1:615323-616332	-	541.036	143.877	-1.91088	6.94e-50	1.79e-47	http://www.ncbi.nlm.nih.gov/gene/?term=CDO1
LOC100346271	NC_013674.1:18180105-18181573	+	381.484	100.619	-1.92271	5.49e-36	1.02e-33	http://www.ncbi.nlm.nih.gov/gene/?term=LOC100346271
LOC100343802	NC_013673.1:12935164-12936564	+	783.125	203.93	-1.94117	5.32e-73	2.09e-70	http://www.ncbi.nlm.nih.gov/gene/?term=LOC100343802
ADH2-1	NC_013683.1:50666421-50668722	+	563.129	143.616	-1.97125	3.93e-54	1.14e-51	http://www.ncbi.nlm.nih.gov/gene/?term=ADH2-1
TDO2	NC_013683.1:8156693-8161145	-	323.817	82.0971	-1.97977	4.81e-32	8.35e-30	http://www.ncbi.nlm.nih.gov/gene/?term=TDO2
LOC100343039	NC_013671.1:93773147-93773695	+	21.0194	5.29519	-1.98897	0.00260091	0.0331364	http://www.ncbi.nlm.nih.gov/gene/?term=LOC100343039
IGF1	NC_013672.1:81748221-81750392	-	63.5026	15.6711	-2.01871	1.23e-07	4.51e-06	http://www.ncbi.nlm.nih.gov/gene/?term=IGF1
LOC100338525	NC_013690.1:61956402-61957236	+	354.134	86.9406	-2.02619	5.48e-36	1.03e-33	http://www.ncbi.nlm.nih.gov/gene/?term=LOC100338525
CD5L	NC_013681.1:35415932-35418574	+	90.6719	22.2574	-2.02637	2.34e-10	1.22e-08	http://www.ncbi.nlm.nih.gov/gene/?term=CD5L
LOC100351933	NC_013683.1:33221201-33221648	-	35.4124	8.58275	-2.04474	6.74e-05	0.00145384	http://www.ncbi.nlm.nih.gov/gene/?term=LOC100351933
LOC100343299	NC_013673.1:12908943-12909376	+	514.209	123.37	-2.05936	1.31e-52	3.64e-50	http://www.ncbi.nlm.nih.gov/gene/?term=LOC100343299
RCL1	NC_013669.1:49416205-49453640	-	90.0423	21.4248	-2.07132	1.44e-10	7.55e-09	http://www.ncbi.nlm.nih.gov/gene/?term=RCL1
DNAJB9	NC_013675.1:45172027-45175231	+	66.1515	15.7187	-2.0733	3.81e-08	1.5e-06	http://www.ncbi.nlm.nih.gov/gene/?term=DNAJB9
LOC100344458	NC_013670.1:13295965-13362496	+	87.0273	20.6356	-2.07634	2.71e-10	1.4e-08	http://www.ncbi.nlm.nih.gov/gene/?term=LOC100344458
PGER4	NW_003159376.1:641573-761229	-	801.217	189.629	-2.07901	5.2e-82	2.29e-79	http://www.ncbi.nlm.nih.gov/gene/?term=PGER4
FMO4	NC_013681.1:23557942-23560630	+	31.1763	7.35652	-2.08336	0.000151839	0.00295702	http://www.ncbi.nlm.nih.gov/gene/?term=FMO4
LOC100343529	NC_013669.1:75739171-75739687	-	69.8503	16.2619	-2.10277	1.15e-08	4.85e-07	http://www.ncbi.nlm.nih.gov/gene/?term=LOC100343529
S100A12	NC_013681.1:39016934-39018848	+	22.6807	5.26994	-2.10561	0.00113562	0.0167906	http://www.ncbi.nlm.nih.gov/gene/?term=S100A12
PGER6	NW_003159376.1:601269-603728	-	251.313	56.7703	-2.14628	4.95e-28	7.39e-26	http://www.ncbi.nlm.nih.gov/gene/?term=PGER6
CBR1	NW_003159353.1:91446-93543	+	159.877	36.0375	-2.14939	1.9e-18	1.83e-16	http://www.ncbi.nlm.nih.gov/gene/?term=CBR1
NELL2	NC_013676.1:1906410-1917281	+	20.94	4.69259	-2.15781	0.00147477	0.0208162	http://www.ncbi.nlm.nih.gov/gene/?term=NELL2
SC5D	NC_013669.1:96673451-96692384	-	102.529	22.9407	-2.16005	1.91e-12	1.24e-10	http://www.ncbi.nlm.nih.gov/gene/?term=SC5D
FGG	NC_013683.1:10943369-10944648	-	9959.53	2174.44	-2.19544	0	0	http://www.ncbi.nlm.nih.gov/gene/?term=FGG
LOC100350195	NC_013686.1:42940653-42944403	+	216.897	46.2041	-2.23092	1.27e-25	1.74e-23	http://www.ncbi.nlm.nih.gov/gene/?term=LOC100350195
LOC103350081	NC_013681.1:44651597-44654233	-	21.8289	4.52316	-2.27084	0.000784791	0.0121821	http://www.ncbi.nlm.nih.gov/gene/?term=LOC103350081
LOC103350359	NC_013682.1:8958835-8980140	-	27.1422	5.62297	-2.27113	0.00018047	0.0034513	http://www.ncbi.nlm.nih.gov/gene/?term=LOC103350359
AFM	NC_013683.1:76614550-76616806	-	181.341	36.717	-2.30419	1.49e-22	1.75e-20	http://www.ncbi.nlm.nih.gov/gene/?term=AFM
LOC103350777	NC_013683.1:76706207-76707346	+	24.1458	4.79423	-2.3324	0.000326438	0.00576068	http://www.ncbi.nlm.nih.gov/gene/?term=LOC103350777
SLC15A1	NC_013676.1:100449930-100471153	-	17.2111	3.23139	-2.41311	0.00193723	0.0261381	http://www.ncbi.nlm.nih.gov/gene/?term=SLC15A1
LOC100352716	NW_003159376.1:899174-911298	-	25.0353	4.61576	-2.43932	0.000167451	0.00322281	http://www.ncbi.nlm.nih.gov/gene/?term=LOC100352716
LOC100341014	NC_013680.1:105514966-105527768	+	881.919	153.024	-2.52688	2.21e-115	1.33e-112	http://www.ncbi.nlm.nih.gov/gene/?term=LOC100341014
PAQR9	NC_013682.1:36395700-36397580	-	15.2527	2.51697	-2.59931	0.00226867	0.0296356	http://www.ncbi.nlm.nih.gov/gene/?term=PAQR9
SULT3A1	NC_013680.1:104986656-104991850	+	1750.12	288.32	-2.60171	4.56e-235	5.88e-232	http://www.ncbi.nlm.nih.gov/gene/?term=SULT3A1
LOC100343557	NC_013673.1:12927483-12929021	+	791.083	127.669	-2.63142	1.07e-108	6.02e-106	http://www.ncbi.nlm.nih.gov/gene/?term=LOC100343557
IL1R2	NC_013670.1:90460062-90467242	-	25.8967	4.07432	-2.66814	5.38e-05	0.00119116	http://www.ncbi.nlm.nih.gov/gene/?term=IL1R2
LOC100009168	NW_003159359.1:2189691-2191079	-	3237.93	491.511	-2.71978	0	0	http://www.ncbi.nlm.nih.gov/gene/?term=LOC100009168
LOC100345427	NC_013680.1:35987028-35996235	-	79.7589	12.0554	-2.72597	7.24e-13	4.89e-11	http://www.ncbi.nlm.nih.gov/gene/?term=LOC100345427
LOC103350776	NC_013683.1:76580007-76582338	-	18.5468	2.76838	-2.74406	0.000515224	0.00854902	http://www.ncbi.nlm.nih.gov/gene/?term=LOC103350776
LOC100342244	NW_003159359.1:2169431-2172574	-	2403.19	357.413	-2.74929	0	0	http://www.ncbi.nlm.nih.gov/gene/?term=LOC100342244
HRASLS2	NW_003159343.1:371598-374866	+	33.1524	4.63885	-2.83727	2.25e-06	6.76e-05	http://www.ncbi.nlm.nih.gov/gene/?term=HRASLS2
LOC100353681	NC_013680.1:42335202-42337686	+	260.946	36.1809	-2.85045	2.22e-40	4.76e-38	http://www.ncbi.nlm.nih.gov/gene/?term=LOC100353681
MARCO	NC_013675.1:63909646-63921348	-	56.0927	7.77068	-2.8517	6.88e-10	3.37e-08	http://www.ncbi.nlm.nih.gov/gene/?term=MARCO
ORM1	NW_003159325.1:13300751-13303016	-	494.837	66.0319	-2.90572	1.69e-76	6.8e-74	http://www.ncbi.nlm.nih.gov/gene/?term=ORM1
DIO1	NC_013681.1:112881615-112888996	-	64.4359	8.55547	-2.91295	2.27e-11	1.32e-09	http://www.ncbi.nlm.nih.gov/gene/?term=DIO1
LECT2	NC_013671.1:18459093-18461771	-	167.201	21.292	-2.97321	1.3e-27	1.9e-25	http://www.ncbi.nlm.nih.gov/gene/?term=LECT2
LOC100338992	NC_013680.1:105169882-105173424	+	66.3881	8.24374	-3.00955	5.04e-12	3.1e-10	http://www.ncbi.nlm.nih.gov/gene/?term=LOC100338992
LOC100343656	NC_013680.1:21028137-21037244	+	23.643	2.91033	-3.02216	3.64e-05	0.000846066	http://www.ncbi.nlm.nih.gov/gene/?term=LOC100343656
LOC100353218	NW_003159376.1:1023777-1028442	-	49.6388	5.58605	-3.15157	1e-09	4.79e-08	http://www.ncbi.nlm.nih.gov/gene/?term=LOC100353218
LOC103352376	NW_003159351.1:406595-413660	+	20.8328	2.23891	-3.21799	6.4e-05	0.00138709	http://www.ncbi.nlm.nih.gov/gene/?term=LOC103352376
LOC100350057	NW_003159697.1:46316-47634	+	102.62	8.99764	-3.51162	2.81e-20	3e-18	http://www.ncbi.nlm.nih.gov/gene/?term=LOC100350057
BST1	NC_013670.1:6245444-6254018	+	11.936	1.04395	-3.51519	0.0016454	0.0227098	http://www.ncbi.nlm.nih.gov/gene/?term=BST1
SEC14L3	NC_013689.1:3055563-3056634	-	32.2264	2.29666	-3.81063	9.35e-08	3.52e-06	http://www.ncbi.nlm.nih.gov/gene/?term=SEC14L3
LOC100009259	NW_003159359.1:2183547-2184376	+	7813.54	513.14	-3.92855	0	0	http://www.ncbi.nlm.nih.gov/gene/?term=LOC100009259
LOC100338493	NC_013680.1:105075434-105079007	+	275.74	13.3691	-4.36634	8.8e-60	2.89e-57	http://www.ncbi.nlm.nih.gov/gene/?term=LOC100338493
LOC100358370	NC_013684.1:7439668-7440385	-	29.2994	0	-5.93882	3.05e-08	1.22e-06	http://www.ncbi.nlm.nih.gov/gene/?term=LOC100358370
LOC100351054	NW_003159697.1:100322-99965	+	8.26307	0	-6.41283	0.00339768	0.0410016	http://www.ncbi.nlm.nih.gov/gene/?term=LOC100351054
CYP7A1	NC_013671.1:73953956-73958448	-	67.8962	0	-6.55244	5.42e-17	4.77e-15	http://www.ncbi.nlm.nih.gov/gene/?term=CYP7A1
GFRA3	NC_013671.1:20554374-20566414	-	13.5926	0	-7.42941	0.000254903	0.00465766	http://www.ncbi.nlm.nih.gov/gene/?term=GFRA3
