# Supplementary material for: Transcriptomic analysis of the liver of cholesterol-fed rabbits reveals altered hepatic lipid metabolism and inflammatory response
Source: Sci Rep. 2018 Apr 24;8:6437. doi: 10.1038/s41598-018-24813-1 (PMC5915436; doi:10.1038/s41598-018-24813-1)
Supplement: Supplementary file 3 — Table S3 [file 41598_2018_24813_MOESM3_ESM.xlsx]

## Sheet: KEGG有统计学差异通路
Term	Id	Corrected P-Value	Genes
Lysosome	ko04142	6.47e-14	ACP5|ARSB|ATP6AP1|ATP6V0C|CD63|CD68|CLTB|CTSA|CTSB|CTSD|CTSF|CTSK|CTSZ|GAA|GALNS|GLB1|GNS|GUSB|HEXA|IGF2R|LAMP1|LAPTM5|LGMN|LOC103346606|MAN2B1|MCOLN1|NAGA|NAGLU|NAGPA|NPC2|PSAP|
PI3K-Akt signaling pathway	ko04151	2.59e-13	ATF4|BCL2L1|CDC37|CDK6|CDKN1A|COL1A1|COL1A2|COL3A1|COL4A1|COL4A2|COL5A1|COL5A2|COL6A1|COL6A2|COL6A3|CREB3L1|DDIT4|EIF4B|EPHA2|F2R|FGFR2|GNB1|GNB2|HSP90B1|IGF1|INSR|ITGA5|ITGB4|LAMB2|LOC100009097|LOC100340124|LOC100344629|LOC100346081|LOC100351387|LOC100357972|LOC103346400|LOC103346447|LOC103349362|MAP2K1|MAPK3|MLST8|NGFR|NR4A1|PDGFRA|PDGFRB|PIK3AP1|PTPRF|SGK1|SPP1|THBS1|TNC|TNXB|TSC2|VEGFA|YWHAG|…
Microbial metabolism in diverse environments	ko01120	1.47e-12	ACO2|ALDOA|ESD|FMO1|FMO4|GPI|LDHA|LDHB|LOC100342853|LOC100348760|LOC100351519|LOC100358368|LOC103346574|MDH1|MDH2|OGDH|OGDHL|PFKL|PHGDH|PKM|PON3|
Focal adhesion	ko04510	1.56e-10	ACTB|ACTN1|ACTN4|BCAR1|CAPN2|COL1A1|COL1A2|COL3A1|COL4A1|COL4A2|COL5A1|COL5A2|COL6A1|COL6A2|COL6A3|ERBB2|FLNA|FLNB|IGF1|ITGA5|ITGB4|JUN|LAMB2|LOC100008822|LOC100338396|LOC100340124|LOC100341037|LOC100351387|LOC100357972|LOC103346400|LOC103346447|MAP2K1|MAPK3|MYL9|MYLK|PDGFRA|PDGFRB|PTPRF|SPP1|THBS1|TLN1|TNC|TNXB|VASP|VEGFA|ZYX|
Pathways in cancer	ko05200	1.88e-10	AR|ARHGEF1|BCL2L1|CDH1|CDK6|CDKN1A|CEBPA|COL4A1|COL4A2|CTNNA1|DAPK1|EGLN3|EPAS1|ERBB2|F2R|FGFR2|FOS|FZD5|GNAI2|GNAS|GNB1|GNB2|HSP90B1|IGF1|JUN|JUP|LAMB2|LOC100343344|LOC100346081|LOC100351387|LOC100353067|LOC103346447|LOC103348997|LOC103349362|MAP2K1|MAPK3|MAX|MMP2|PDGFRA|PDGFRB|RALB|RALBP1|RARA|SPI1|TGFBR2|VEGFA|
Non-alcoholic fatty liver disease	ko04932	3.66e-09	ATF4|CEBPA|DDIT3|INSR|IRS2|JUN|LOC100337966|LOC100339816|LOC100342322|LOC100342996|LOC100351933|LOC100352363|LOC100353067|LOC100357982|LOC103348997|MAP3K11|MLXIPL|NDUFA4|NDUFB1|NDUFV3|NR1H3|PKLR|PRKAB1|SREBF1|
Phagosome	ko04145	3.66e-09	ACTB|ATP6AP1|ATP6V0C|ATP6V1B2|CD14|COLEC11|DYNC1H1|ITGA5|ITGB2|LAMP1|LOC100008822|LOC100009097|LOC100338396|LOC100338822|LOC100341037|LOC100349085|LOC100349247|LOC100349757|LOC100350656|LOC100351163|LOC100357972|LOC103346400|MARCO|MBL2|NCF2|OLR1|RILP|RLA-DR-ALPHA|SEC61G|THBS1|TUBB|TUBB2B|TUBB6|
Regulation of actin cytoskeleton	ko04810	1.32e-08	ACTB|ACTN1|ACTN4|ARHGEF1|ARPC1B|ARPC5|BAIAP2|BCAR1|CD14|CFL1|EZR|F2R|FGFR2|GIT1|GSN|IQGAP2|ITGA5|ITGAD|ITGB2|ITGB4|LOC100008822|LOC100338396|LOC100340130|LOC100341037|MAP2K1|MAPK3|MYL9|MYLK|PDGFRA|PDGFRB|SSH3|
Ribosome	ko03010	4.11e-08	BSP1|LOC100144340|LOC100340971|LOC100343039|LOC100345686|LOC100345774|LOC100346996|LOC100348796|LOC100348918|LOC100351454|LOC100352057|LOC100352514|LOC100352571|LOC100352781|LOC100352968|LOC100353606|LOC100356710|LOC100358162|LOC100358370|LOC103348290|RPL12|RPL18|RPL21|RPL22L1|RPL29|RPL3|RPL8|RPLP1|RPS23|
Biosynthesis of secondary metabolites	ko01110	7.35e-07	ACADM|ACO2|ACOX3|AGXT2|AK2|ALDOA|BCAT2|DHCR24|EBP|GPI|LDHA|LDHB|LOC100328937|LOC100343913|LOC100343992|LOC100344458|LOC100348760|LOC100351519|LOC100352880|LOC100358368|MDH1|MDH2|OGDH|OGDHL|OTC|PAFAH1B3|PFKL|PKLR|PKM|PMM2|PPAP2B|PPAP2C|SC5D|TECR|VKORC1|
Rap1 signaling pathway	ko04015	1.28e-06	ACTB|BCAR1|CALM3|CDH1|EPHA2|F2R|FGFR2|GNAI2|GNAS|ID1|ID2|ID3|IGF1|INSR|ITGB2|LOC100008822|LOC100338396|LOC100341037|LOC103346500|MAP2K1|MAPK3|MLLT4|NGFR|PDGFRA|PDGFRB|RALB|TLN1|VASP|VEGFA|
MAPK signaling pathway	ko04010	3.81e-06	ATF4|CD14|DDIT3|DUSP1|DUSP3|ECSIT|FGFR2|FLNA|FLNB|FOS|GADD45A|HSPA8|HSPB1|IL1R2|JUN|LOC100346081|LOC100353067|MAP2K1|MAP3K11|MAPK3|MAPKAPK2|MAX|NR4A1|PDGFRA|PDGFRB|RELB|TGFBR2|
Leukocyte transendothelial migration	ko04670	4.67e-06	ACTB|ACTN1|ACTN4|BCAR1|CLDN1|CLDN15|CLDN3|CLDN4|CTNNA1|EZR|GNAI2|ICAM1|ITGB2|LOC100008822|LOC100338396|LOC100341037|LOC103346500|MLLT4|MMP2|MYL9|NCF2|OCLN|VASP|
HTLV-I infection	ko05166	5.38e-06	ATF3|ATF4|BCL2L1|CDKN1A|EGR1|ETS2|FOS|FZD5|ICAM1|IL1R2|ITGB2|JUN|LOC100338822|LOC100346081|LOC100349085|LOC100349247|LOC100349757|LOC100350656|LOC100351163|LOC100353067|LOC100357982|PDGFRA|PDGFRB|RELB|RLA-DR-ALPHA|SPI1|TGFBR2|TLN1|TP53INP1|TSPO|ZFP36|
Rheumatoid arthritis	ko05323	5.73e-06	ACP5|ATP6AP1|ATP6V0C|ATP6V1B2|CTSK|FOS|ICAM1|ITGB2|JUN|LOC100009097|LOC100350656|LOC100351163|LOC100353067|RLA-DR-ALPHA|TNFRSF11A|VEGFA|
ECM-receptor interaction	ko04512	5.73e-06	COL1A1|COL1A2|COL3A1|COL4A1|COL4A2|COL5A1|COL5A2|COL6A1|COL6A2|COL6A3|DAG1|ITGA5|ITGB4|LAMB2|LOC100340124|LOC100351387|LOC100357972|LOC103346400|LOC103346447|LOC103347121|PTPRF|SDC1|SDC3|SPP1|THBS1|TNC|TNXB|
Osteoclast differentiation	ko04380	5.81e-06	ACP5|CTSK|FHL2|FOS|IFNGR2|JUN|LOC100353067|LOC103347271|MAP2K1|MAPK3|NCF2|RELB|SPI1|TGFBR2|TNFRSF11A|TREM2|TYROBP|
Protein processing in endoplasmic reticulum	ko04141	1.35e-05	ATF4|CAPN2|CKAP4|DDIT3|DNAJC3|DNAJC5|HSP90B1|HSPA5|HSPA8|LOC100009089|LOC100357982|LOC103344937|LOC103346344|LOC103346423|LOC103348877|LOC103349362|SAR1B|SEC61G|TRAM1|UBE2D4|UBE2G2|
Proteoglycans in cancer	ko05205	2.55e-05	ACTB|ARHGEF1|CD63|CDKN1A|CTTN|DCN|EIF4B|ERBB2|EZR|FLNA|FLNB|FZD5|IGF1|ITGA5|LOC100008822|LOC100338396|LOC100341037|LOC100346081|LOC100353067|LUM|MAP2K1|MAPK3|MMP2|SDC1|SDC3|VEGFA|
Biosynthesis of antibiotics	ko01130	2.97e-05	ACADM|ACO2|AK2|ALDOA|AMDHD2|BCAT2|CBS|GPI|LDHA|LDHB|LOC100348760|LOC100351519|LOC100352880|LOC100358368|MDH1|MDH2|MSMO1|OGDH|OGDHL|OTC|PAFAH1B3|PFKL|PHGDH|PKLR|PKM|SC5D|
Endocytosis	ko04144	3.09e-05	ADRBK1|AP2A1|ARPC1B|ARPC5|CLTB|DNM2|F2R|FGFR2|GIT1|HSPA8|IGF2R|LDLR|LDLRAP1|LOC100338822|LOC100349085|LOC100349247|LOC100349757|LOC100353067|LOC100357978|PDGFRA|RAB11B|RAB11FIP3|SMAP2|SMURF1|TGFBR2|
Prostate cancer	ko05215	3.09e-05	AR|ATF4|CDKN1A|CREB3L1|ERBB2|FGFR2|HSP90B1|IGF1|LOC100346081|LOC103349362|MAP2K1|MAPK3|PDGFRA|PDGFRB|
Estrogen signaling pathway	ko04915	5.62e-05	ATF4|CALM3|CREB3L1|FOS|GNAI2|GNAS|HSP90B1|HSPA8|JUN|LOC103349362|MAP2K1|MAPK3|MMP2|
Salmonella infection	ko05132	5.82e-05	ACTB|ARPC1B|ARPC5|CD14|DYNC1H1|FLNA|FLNB|FOS|IFNGR2|JUN|LBP|LOC100008822|LOC100338396|LOC100341037|MAPK3|MYD88|RHOG|RILP|
Tight junction	ko04530	6.99e-05	ACTB|ACTN1|ACTN4|CGN|CLDN1|CLDN15|CLDN3|CLDN4|CTNNA1|CTTN|GNAI2|LOC100008822|LOC100338396|LOC100341037|LOC103346008|LOC103346500|MLLT4|MYH10|MYH9|MYL9|OCLN|RAB13|
Pancreatic cancer	ko05212	7.59e-05	BCL2L1|CDK6|ERBB2|LOC100346081|LOC100353067|MAP2K1|MAPK3|RALB|RALBP1|TGFBR2|VEGFA|
Tuberculosis	ko05152	7.63e-05	ATP6AP1|ATP6V0C|CALM3|CD14|CD74|CEBPB|CTSD|HSPD1|IFNGR2|ITGB2|LAMP1|LBP|LOC100009097|LOC100350656|LOC100351163|LOC100353067|LOC103348997|MAPK3|MYD88|RLA-DR-ALPHA|
FoxO signaling pathway	ko04068	0.000104811	BNIP3|CDKN1A|GADD45A|HOMER2|IGF1|INSR|IRS2|LOC100353067|MAP2K1|MAPK3|PRKAB1|PRMT1|SGK1|TGFBR2|TNFSF10|
Bladder cancer	ko05219	0.000116485	CDH1|CDKN1A|DAPK1|ERBB2|LOC100346081|MAP2K1|MAPK3|MMP2|VEGFA|
Transcriptional misregulation in cancer	ko05202	0.000134848	BCL2L1|CD14|CDKN1A|CEBPA|CEBPB|DDIT3|HHEX|IGF1|IL1R2|JUP|LOC100009097|LOC100346081|MAX|NGFR|NUPR1|RARA|SPI1|TGFBR2|
Alzheimer's disease	ko05010	0.000143206	APP|ATP5J|CALM3|CAPN2|LOC100009089|LOC100337966|LOC100339816|LOC100342996|LOC100348760|LOC100351933|LOC100352363|LOC100358368|LOC103344937|LOC103348997|LRP1|MAPK3|NDUFA4|NDUFB1|NDUFV3|PSEN2|
Adherens junction	ko04520	0.000145438	ACTB|ACTN1|ACTN4|BAIAP2|CDH1|CTNNA1|ERBB2|INSR|LOC100008822|LOC100338396|LOC100341037|LOC100357545|LOC103346500|MAPK3|MLLT4|TGFBR2|
Oxytocin signaling pathway	ko04921	0.000153771	ACTB|BST1|CALM3|CAMK1|CAMKK2|CDKN1A|FOS|GNAI2|GNAS|JUN|LOC100008822|LOC100338396|LOC100341037|MAP2K1|MAPK3|MYL9|MYLK|NPR2|PRKAB1|
Leishmaniasis	ko05140	0.000187987	FOS|IFNGR2|ITGB2|JUN|LOC100009097|LOC100350656|LOC100351163|LOC100353067|MAPK3|MARCKSL1|MYD88|NCF2|RLA-DR-ALPHA|
Influenza A	ko05164	0.000210782	ACTB|CXCL10|DDX58|DNAJC3|FURIN|HNRNPUL1|HSPA8|ICAM1|IFNGR2|JUN|LOC100008822|LOC100338396|LOC100341037|LOC100350656|LOC100351163|MAP2K1|MAPK3|MYD88|PABPN1|RLA-DR-ALPHA|TNFSF10|
PPAR signaling pathway	ko03320	0.000210782	ACADM|ACOX3|CYP4A7|CYP7A1|FABP5|LOC100346046|LOC100346561|LOC100350716|NR1H3|OLR1|PLTP|SLC27A2|
Pathogenic Escherichia coli infection	ko05130	0.000211839	ACTB|ARPC1B|ARPC5|CD14|CDH1|CTTN|EZR|LOC100008822|LOC100338396|LOC100341037|OCLN|TUBB|TUBB2B|TUBB6|
Fc gamma R-mediated phagocytosis	ko04666	0.000228005	ARPC1B|ARPC5|CFL1|GSN|LOC100009097|LOC100340130|MAP2K1|MAPK3|MARCKS|MARCKSL1|PPAP2B|PPAP2C|VASP|
Toll-like receptor signaling pathway	ko04620	0.000231431	CD14|CTSK|CXCL10|FOS|IRF5|JUN|LBP|MAP2K1|MAPK3|MYD88|SPP1|TOLLIP|
Ras signaling pathway	ko04014	0.00023226	BCL2L1|CALM3|EPHA2|ETS2|FGFR2|GNB1|GNB2|IGF1|INSR|LOC100343913|LOC103346500|MAP2K1|MAPK3|MLLT4|NGFR|PDGFRA|PDGFRB|RALB|RALBP1|VEGFA|
Melanoma	ko05218	0.00023226	CDH1|CDK6|CDKN1A|IGF1|LOC100346081|MAP2K1|MAPK3|PDGFRA|PDGFRB|
Amoebiasis	ko05146	0.00029722	ACTN1|ACTN4|CD14|COL1A1|COL1A2|COL3A1|COL4A1|COL4A2|COL5A1|COL5A2|GNAS|HSPB1|IL1R2|ITGB2|LAMB2|LOC100009097|LOC100340124|LOC100351387|LOC100353067|LOC103346447|SERPINB1|
Metabolic pathways	ko01100	0.000299401	ABAT|ACADM|ACO2|ACOX3|ADH2-1|ADH2-2|AFMID|AGXT2|AK2|ALAS1|ALAS2|ALDH4A1|ALDOA|ARSB|ATP5J|ATP6AP1|ATP6V0C|ATP6V1B2|B3GNT1|BCAT2|BST1|BTD|CBR1|CBS|CDO1|CKB|CRYL1|CYP2C14|CYP2C16|CYP2C2|CYP4A7|CYP7A1|DHCR24|DOLK|EBP|ETNK2|ETNPPL|FPGS|GAA|GALNS|GLB1|GNPDA1|GNS|GPAA1|GPI|GUSB|HAL|HEXA|HSD11B1|IMPA2|ITPK1|IVD|KLF15|LDHA|LDHB|LOC100328613|LOC100328937|LOC100328948|LOC100337703|LOC100337966|LOC100338508|…
Viral myocarditis	ko05416	0.000475077	ACTB|DAG1|ICAM1|ITGB2|LOC100008822|LOC100009097|LOC100338396|LOC100338822|LOC100341037|LOC100349085|LOC100349247|LOC100349757|LOC100350656|LOC100351163|LOC103348997|RLA-DR-ALPHA|
Epstein-Barr virus infection	ko05169	0.000488497	BST1|CDKN1A|DDX58|HSPA8|HSPB1|ICAM1|JUN|LOC100009097|LOC100338822|LOC100346081|LOC100349085|LOC100349247|LOC100349757|NCOR2|POLR2A|PSMC6|PSMD14|RELB|SPI1|VIM|YWHAG|YWHAH|
p53 signaling pathway	ko04115	0.00048951	CDK6|CDKN1A|GADD45A|IGF1|LOC100346081|LOC103348997|SERPINE1|SHISA5|STEAP3|TSC2|
Hepatitis B	ko05161	0.000492669	ATF4|ATP6AP1|CDK6|CDKN1A|CREB3L1|DDX58|FOS|JUN|LOC100346081|LOC100353067|MAP2K1|MAPK3|MYD88|STAT6|
Glioma	ko05214	0.000571156	CALM3|CDK6|CDKN1A|IGF1|LOC100346081|MAP2K1|MAPK3|PDGFRA|PDGFRB|
Bacterial invasion of epithelial cells	ko05100	0.0006036	ACTB|ARPC1B|ARPC5|BCAR1|CDH1|CLTB|CTNNA1|CTTN|DNM2|ITGA5|LOC100008822|LOC100338396|LOC100341037|RHOG|
Pertussis	ko05133	0.000853188	C5|CALM3|CD14|CFL1|FOS|GNAI2|IRF8|ITGA5|ITGB2|JUN|LOC100340130|LOC103352041|MAPK3|MYD88|
MicroRNAs in cancer	ko05206	0.000962129	ABCB1|CDK6|CDKN1A|DDIT4|ERBB2|EZR|IRS2|ITGA5|LOC100346081|MAP2K1|MARCKS|NOTCH2|PDGFRA|PDGFRB|PIM1|PTPRF|ST14|TNC|TNXB|TPM1|UBE2I|VEGFA|VIM|
Prion diseases	ko05020	0.00108045	C5|C7|EGR1|HSPA5|LOC100351387|LOC103346447|LOC103352041|MAP2K1|MAPK3|
TGF-beta signaling pathway	ko04350	0.00124423	BMP7|CHRD|DCN|ID1|ID2|ID3|INHBE|LOC100008826|LOC100353067|MAPK3|SMAD6|SMAD7|SMURF1|TGFBR2|
HIF-1 signaling pathway	ko04066	0.00172153	CDKN1A|EGLN3|ERBB2|IFNGR2|IGF1|INSR|LOC100348760|LOC100358368|MAP2K1|MAPK3|SERPINE1|VEGFA|
Complement and coagulation cascades	ko04610	0.00192757	C5|C7|CPB2|F11|F2R|FGB|FGG|LOC103352041|MBL2|SERPINA5|SERPINE1|
mTOR signaling pathway	ko04150	0.002058	DDIT4|EIF4B|IGF1|MAPK3|MLST8|TSC2|ULK1|VEGFA|
Retinol metabolism	ko00830	0.00208276	ADH2-1|ADH2-2|CYP2C14|CYP2C16|CYP2C2|CYP4A7|LOC100328613|LOC100328937|LOC100328948|LOC100338508|LOC100340772|LOC100341802|LOC100343992|LOC100346910|LOC100347004|LOC100348969|LOC100349694|LOC100350195|LOC100357038|LOC103351405|LOC103352486|
Platelet activation	ko04611	0.00210945	ACTB|ARHGEF1|COL1A1|COL1A2|COL3A1|COL5A1|COL5A2|F2R|FGB|FGG|GNAI2|GNAS|LOC100008822|LOC100338396|LOC100340124|LOC100341037|MAPK3|MYLK|TLN1|VASP|
Axon guidance	ko04360	0.00210945	ABLIM1|CFL1|DPYSL2|EPHA2|GNAI2|LOC100340130|LOC100340273|MAPK3|NTN4|PLXNB2|SEMA4G|UNC5B|
Dilated cardiomyopathy	ko05414	0.00210945	ACTB|DAG1|GNAS|IGF1|ITGA5|ITGB4|LMNA|LOC100008822|LOC100009097|LOC100338396|LOC100341037|LOC100353067|TPM1|TPM4|
cGMP-PKG signaling pathway	ko04022	0.00235634	ATF4|CALM3|CREB3L1|GATA6|GNAI2|INSR|IRS2|LOC100355180|MAP2K1|MAPK3|MYL9|MYLK|NPR2|VASP|
NF-kappa B signaling pathway	ko04064	0.00248003	BCL2L1|CCL21|CD14|DDX58|ICAM1|LBP|LOC100009097|MYD88|RELB|TNFRSF11A|UBE2I|
Other glycan degradation	ko00511	0.0026026	FUCA1|GLB1|HEXA|MAN2B1|MAN2B2|
Viral carcinogenesis	ko05203	0.00281413	ACTN1|ACTN4|ATF4|CDK6|CDKN1A|CHD4|CREB3L1|GSN|JUN|LOC100338822|LOC100346081|LOC100349085|LOC100349247|LOC100349757|MAPK3|MAPKAPK2|PKM|YWHAG|YWHAH|
AMPK signaling pathway	ko04152	0.00302141	CAMKK2|CREB3L1|IGF1|INSR|IRS2|LOC100346046|LOC100346561|LOC100350716|PFKL|PRKAB1|RAB11B|SREBF1|TSC2|
Hypertrophic cardiomyopathy	ko05410	0.00339659	ACTB|DAG1|IGF1|ITGA5|ITGB4|LMNA|LOC100008822|LOC100338396|LOC100341037|LOC100353067|PRKAB1|TPM1|TPM4|
Hippo signaling pathway	ko04390	0.00346481	ACTB|BMP7|CDH1|CTGF|CTNNA1|FZD5|ID1|ID2|ID3|ITGB2|LOC100008822|LOC100008826|LOC100338396|LOC100341037|LOC100353067|SERPINE1|TGFBR2|YWHAG|YWHAH|
Alcoholism	ko05034	0.00359847	ATF4|CALM3|CAMKK2|CREB3L1|GNAI2|GNAS|GNB1|GNB2|LOC100350997|MAP2K1|MAPK3|
Antigen processing and presentation	ko04612	0.00381987	CD74|CTSB|HSPA8|LGMN|LOC100338822|LOC100349085|LOC100349247|LOC100349757|LOC100350656|LOC100351163|LOC103349362|RLA-DR-ALPHA|
Neurotrophin signaling pathway	ko04722	0.00408742	ATF4|CALM3|JUN|KIDINS220|LOC100346081|MAP2K1|MAPK3|MAPKAPK2|NGFR|PSEN2|YWHAG|YWHAH|
Arrhythmogenic right ventricular cardiomyopathy	ko05412	0.00408742	ACTB|ACTN1|ACTN4|CTNNA1|DAG1|DSP|ITGA5|ITGB4|JUP|LMNA|LOC100008822|LOC100338396|LOC100341037|
Renal cell carcinoma	ko05211	0.00408742	EGLN3|EPAS1|FLCN|JUN|LOC100353067|MAP2K1|MAPK3|VEGFA|
Glycosaminoglycan degradation	ko00531	0.00417238	ARSB|GALNS|GLB1|GNS|GUSB|HEXA|LOC103346606|NAGLU|
Toxoplasmosis	ko05145	0.00467619	BCL2L1|GNAI2|HSPA8|IFNGR2|LAMB2|LDLR|LOC100350656|LOC100351163|LOC100351387|LOC100353067|LOC103346447|MAPK3|MYD88|RLA-DR-ALPHA|
Herpes simplex infection	ko05168	0.00476976	ATP5C1|C5|CD74|DDX58|FOS|GLTSCR2|IFNGR2|JUN|LOC100338822|LOC100346081|LOC100349085|LOC100349247|LOC100349757|LOC100350656|LOC100351163|LOC100357545|LOC103352041|MYD88|POLR2A|RLA-DR-ALPHA|
Central carbon metabolism in cancer	ko05230	0.00476976	ERBB2|FGFR2|LOC100346081|MAP2K1|MAPK3|PDGFRA|PDGFRB|PFKL|PKM|SLC16A3|
Malaria	ko05144	0.00512615	GYPC|HBB2|ICAM1|ITGB2|LOC100353067|LOC100357972|LOC103346400|LRP1|MYD88|SDC1|SDC3|THBS1|
Choline metabolism in cancer	ko05231	0.00512615	FOS|JUN|MAP2K1|MAPK3|PDGFRA|PDGFRB|PPAP2B|PPAP2C|SLC44A2|TSC2|
Cell adhesion molecules	ko04514	0.00516919	CD276|CDH1|CLDN1|CLDN15|CLDN3|CLDN4|GLG1|ICAM1|ITGB2|LOC100338822|LOC100349085|LOC100349247|LOC100349757|LOC100350656|LOC100351163|LOC100357545|OCLN|RLA-DR-ALPHA|SDC1|SDC3|
Chronic myeloid leukemia	ko05220	0.00586162	BCL2L1|CDK6|CDKN1A|LOC100346081|LOC100353067|MAP2K1|MAPK3|TGFBR2|
TNF signaling pathway	ko04668	0.00635685	ATF4|CEBPB|CREB3L1|CXCL10|FOS|ICAM1|JUN|MAP2K1|MAPK3|MMP14|
Acute myeloid leukemia	ko05221	0.00635685	CEBPA|JUP|MAP2K1|MAPK3|PIM1|RARA|SPI1|
Huntington's disease	ko05016	0.00725082	AP2A1|ATP5J|CLTB|CREB3L1|LOC100337966|LOC100339816|LOC100342996|LOC100346081|LOC100351933|LOC100352363|NDUFA4|NDUFB1|NDUFV3|POLR2A|
Chagas disease	ko05142	0.007287	FOS|GNAI2|GNAS|IFNGR2|JUN|LOC100353067|MAPK3|MYD88|SERPINE1|TGFBR2|
Insulin signaling pathway	ko04910	0.00775681	CALM3|INSR|IRS2|MAP2K1|MAPK3|PKLR|PRKAB1|SREBF1|TRIP10|TSC2|
Proteasome	ko03050	0.00775681	PSMA1|PSMA3|PSMA6|PSMA7|PSMB2|PSMC6|PSMD14|
Neuroactive ligand-receptor interaction	ko04080	0.00796165	APLNR|F2R|P2RX4|TSPO|
Colorectal cancer	ko05210	0.00849297	FOS|JUN|LOC100346081|LOC100353067|MAP2K1|MAPK3|TGFBR2|
Pyrimidine metabolism	ko00240	0.00849297	POLR2A|
Insulin resistance	ko04931	0.00938187	CREB3L1|INSR|IRS2|LOC100350716|MLXIPL|NR1H2|NR1H3|PRKAB1|SLC27A2|SREBF1|
Vascular smooth muscle contraction	ko04270	0.0102868	ARHGEF1|CALM3|CYP4A7|GNAS|LOC100343913|MAP2K1|MAPK3|MYL9|MYLK|NPR2|RAMP1|
Cytokine-cytokine receptor interaction	ko04060	0.0104945	ACKR3|CCL21|CCL25|CXCL10|CXCL16|IFNGR2|IL1R2|LOC100353067|NGFR|PDGFRA|PDGFRB|TGFBR2|TNFRSF11A|TNFRSF12A|TNFSF10|TNFSF12|VEGFA|
GnRH signaling pathway	ko04912	0.0111318	ATF4|CALM3|GNAS|JUN|MAP2K1|MAPK3|MMP14|MMP2|
Synaptic vesicle cycle	ko04721	0.0111318	AP2A1|ATP6V0C|ATP6V1B2|CLTB|CPLX1|DNM2|NAPA|
Fat digestion and absorption	ko04975	0.0111318	ABCA1|ABCG5|ABCG8|LOC100339265|LOC100343913|PPAP2B|PPAP2C|
Steroid hormone biosynthesis	ko00140	0.0111904	CYP2C14|CYP2C16|CYP2C2|CYP7A1|HSD11B1|LOC100328613|LOC100328937|LOC100328948|LOC100338508|LOC100340772|LOC100341802|LOC100342322|LOC100347004|LOC100347914|LOC100348607|LOC100349694|LOC100350195|LOC100352716|LOC100352971|LOC100353218|LOC100354142|LOC100357038|LOC103345171|LOC103347152|LOC103347153|LOC103351405|LOC103352486|PGER5|PGER6|
Glucagon signaling pathway	ko04922	0.0112023	ATF4|CALM3|CREB3L1|GNAS|LDHA|LDHB|LOC100350716|LOC100351519|PKM|PRKAB1|PRMT1|
Endometrial cancer	ko05213	0.012216	CDH1|CTNNA1|ERBB2|LOC100346081|MAP2K1|MAPK3|
Notch signaling pathway	ko04330	0.0122422	DTX3|HES1|NCOR2|NOTCH2|PSEN2|
Thyroid cancer	ko05216	0.0122422	CDH1|LOC100343344|LOC100346081|MAP2K1|MAPK3|
Natural killer cell mediated cytotoxicity	ko04650	0.012642	ICAM1|IFNGR2|ITGB2|LOC100009097|LOC103348997|MAP2K1|MAPK3|TNFSF10|TYROBP|
Adrenergic signaling in cardiomyocytes	ko04261	0.0159308	ATF4|CALM3|CREB3L1|GNAI2|GNAS|LOC100355180|MAPK3|PPP1R1A|TPM1|TPM4|
Parkinson's disease	ko05012	0.0165268	ATP5J|GNAI2|LOC100337966|LOC100339816|LOC100342996|LOC100351933|LOC100352363|LOC103348877|NDUFA4|NDUFB1|NDUFV3|UBE2G2|
Dopaminergic synapse	ko04728	0.0254056	ATF4|CALM3|CREB3L1|FOS|GNAI2|GNAS|GNB1|GNB2|LOC100354142|
ABC transporters	ko02010	0.0263452	ABCA1|ABCA3|ABCB1|ABCC3|ABCC5|ABCD1|ABCD3|ABCG1|ABCG5|ABCG8|LOC103346774|
Systemic lupus erythematosus	ko05322	0.0272227	ACTN1|ACTN4|C5|C7|LOC100009097|LOC100350656|LOC100350997|LOC100351163|LOC103352041|RLA-DR-ALPHA|
Apoptosis	ko04210	0.030032	BCL2L1|CAPN2|LOC100009089|LOC100346081|LOC103344937|LOC103348997|MYD88|TNFSF10|
Aldosterone synthesis and secretion	ko04925	0.0301552	ATF4|CALM3|CAMK1|CREB3L1|GNAS|LDLR|LOC100347914|NR4A1|
Pancreatic secretion	ko04972	0.0301552	BST1|CPB2|GNAS|LOC100339265|LOC100343913|LOC100355180|SLC4A2|SLC4A4|
Shigellosis	ko05131	0.0316451	ACTB|ARPC1B|ARPC5|CTTN|ITGA5|LOC100008822|LOC100338396|LOC100341037|MAPK3|RHOG|
Dorso-ventral axis formation	ko04320	0.0349913	ETS2|MAP2K1|MAPK3|NOTCH2|
Circadian rhythm	ko04710	0.0349913	BHLHE40|CRY2|NR1D1|PRKAB1|
Gap junction	ko04540	0.0387143	GNAI2|GNAS|MAP2K1|MAPK3|PDGFRA|PDGFRB|TUBB|TUBB2B|TUBB6|
Amphetamine addiction	ko05031	0.0399221	ATF4|CALM3|CREB3L1|FOS|GNAS|JUN|
Small cell lung cancer	ko05222	0.0409299	BCL2L1|CDK6|COL4A1|COL4A2|LAMB2|LOC100346081|LOC100351387|LOC103346447|MAX|
Legionellosis	ko05134	0.0435931	BNIP3|CD14|HSPA8|HSPD1|ITGB2|MYD88|SAR1B|
Maturity onset diabetes of the young	ko04950	0.0437985	FOXA2|HES1|HHEX|PKLR|
Hepatitis C	ko05160	0.0442744	CDKN1A|CLDN1|CLDN15|CLDN3|CLDN4|DDX58|LDLR|LOC100346081|MAPK3|NR1H3|OCLN|
Melanogenesis	ko04916	0.0455824	CALM3|CREB3L1|FZD5|GNAI2|GNAS|MAP2K1|MAPK3|
Chemical carcinogenesis	ko05204	0.046011	ADH2-1|ADH2-2|CBR1|CYP2C14|CYP2C16|CYP2C2|GSTP1|HSD11B1|LOC100328613|LOC100328910|LOC100328911|LOC100328937|LOC100328948|LOC100338508|LOC100340772|LOC100341104|LOC100341802|LOC100342322|LOC100343992|LOC100345202|LOC100345459|LOC100347004|LOC100348029|LOC100349694|LOC100350195|LOC100353681|LOC100353927|LOC100354186|LOC100357038|LOC103351405|LOC103352486|MGST1|
Type I diabetes mellitus	ko04940	0.0479633	CPE|HSPD1|LOC100338822|LOC100349085|LOC100349247|LOC100349757|LOC100350656|LOC100351163|RLA-DR-ALPHA|
